# Supplementary material for: OPTIMATRIX v2.0: Optimised protocol to mitigate microbial blooms in the micro-Matrix bioreactor platform used as an ex vivo human distal colon model
Source: MethodsX. 2025 Mar 22;14:103275. doi: 10.1016/j.mex.2025.103275 (PMC11986543; doi:10.1016/j.mex.2025.103275)
Supplement: Supplementary file 2 [file mmc2.zip]

Archive with 1 entries (1 files):
- 110325 Mukherjee et al revised Figure S2.png
