# Supplementary material for: OPTIMATRIX v2.0: Optimised protocol to mitigate microbial blooms in the micro-Matrix bioreactor platform used as an ex vivo human distal colon model
Source: MethodsX. 2025 Mar 22;14:103275. doi: 10.1016/j.mex.2025.103275 (PMC11986543; doi:10.1016/j.mex.2025.103275)
Supplement: Supplementary file 3 [file mmc3.xlsx]

## Sheet: Table_S1
Supplementary Table S1. Relative abundances of genera for micro-Matrix (MM) samples retrieved at 0, 24, 48, 72, 96 and 168 hours (T0-T168) for individual donors (D1-8) and pooled faecal standardised inocula (POOL) for all faecal fermentetation media tested (FGM, FGMFOS, MCF, MCD). Only genera present at a relative abundance of ≥ 1% in at least 1 sample are tabulated. Please refer to the main text…
Genus	T0_MM_D1_FGM	T0_MM_D1_FGMFOS	T0_MM_D1_MCD	T0_MM_D1_MCF	T0_MM_D2_FGM	T0_MM_D2_FGMFOS	T0_MM_D2_MCD	T0_MM_D2_MCF	T0_MM_D5_FGM	T0_MM_D5_FGMFOS	T0_MM_D5_MCD	T0_MM_D5_MCF	T0_MM_D7_FGM	T0_MM_D7_FGMFOS	T0_MM_D7_MCD	T0_MM_D7_MCF	T0_MM_D8_FGM	T0_MM_D8_FGMFOS	T0_MM_D8_MCD	T0_MM_D8_MCF	T0_MM_POOL_FGM	T0_MM_POOL_FGMFOS	T0_MM_POOL_MCD	T0_MM_POOL_MCF	T168_MM_D1_FGM	T168_MM_D1_FGMFOS	T168_MM_D1_MCD	T168_MM_D1_MCF	T168_MM_D2_FGM	T168_MM_D2_FGMFOS	T168_MM_D2_MCD	T168_MM_D2_MCF	T168_MM_D5_FGM	T168_MM_D5_FGMFOS	T168_MM_D5_MCD	T168_MM_D5_MCF	T168_MM_D7_FGM	T168_MM_D7_FGMFOS	T168_MM_D7_MCD	T168_MM_D7_MCF	T168_MM_D8_FGM	T168_MM_D8_FGMFOS	T168_MM_D8_MCD	T168_MM_D8_MCF	T168_MM_POOL_FGM	T168_MM_POOL_FGMFOS	T168_MM_POOL_MCD	T168_MM_POOL_MCF	T24_MM_D1_FGM
Agathobacter	0.256984	0.206958	0.233419	0.180347	1.86578	1.30708	1.36163	1.13135	4.61131	2.86697	2.98833	2.84883	2.24431	1.69764	1.76234	1.36528	2.64991	2.05741	2.34588	1.82853	3.0061	1.90601	2.14777	1.95262	0.0385667	0.0928644	0.0263897	0.0531067	0.0461663	0.0479715	0.0828487	0.0381785	0.0446783	0.876099	0.703908	0.0413159	0.0769939	0.0203543	0.0469955	0	0.0821724	0.0388907	0.0599909	0.0243107	0.0507598	0.0970649	1.40203	0.0714622	0.062106
Akkermansia	0.00663185	0	0	0	0	0	0	0	0	0	0	0	0	0	0	0	0	0	0	0	1.03808	1.4414	1.20997	1.26039	0.0549933	0.0431156	0.00931402	0.0160048	0.125572	0.0274123	0	0	0.0452586	0.0171995	0	0.00723028	0.0905811	0.0230093	0.107045	0	0.0582851	0.0268212	0.0559375	0.00552517	0.0642267	0.0354364	0	0.0349709	0
Alistipes	0.0132637	0.00620874	0	0.0719304	0	0.00325956	0	0	0.11556	0.167355	0.2076	0.564432	0	0	0.00299209	0	0.824469	1.81433	1.0356	1.81166	0.175803	0.384143	0.285135	0.657765	0.00428519	0	0	0.00363745	0.0110799	0.00342654	0	0.0084841	0.00232095	0.00644981	0	0.00309869	0.00905811	0	0.0156652	0	0.129947	0.00536423	0.00810688	0	0	0.00462214	0	0	0
Allisonella	0	0	0	0	0.0112033	0.00977868	0.0161522	0.0519702	0	0	0	0	0	0	0	0	0	0	0	0	0.0125574	0.0129778	0.0129607	0.0167395	0	0	0	0	0	0	0	0	0	0	0	0	0	0	0	0	0	0	0	0	0	0	0	0	0
Anaerococcus	0.0223825	0	0	0	0.00344718	0	0	0	0	0.0403961	0	0	0	0	0	0	0.0030966	0	0	0.058292	0	0.00432593	0.00370305	0	0.455659	0.0829146	0.00776169	0.152045	4.86963	1.00569	0.936828	0.084841	1.67921	0.230043	0.0399948	0.0144606	20.7838	9.66123	11.9108	0.13383	2.11451	2.16581	19.6738	19.4961	1.00587	0.032355	0.228592	0.0106433	0.062106
Anaerosalibacter	0.0124347	0.024835	0.016823	0.00521235	0	0.00651912	0.00969133	0.0359794	0.00652882	0.00692505	0	0.00888869	0.00908628	0	0.0448813	0	0.00232245	0.0175016	0.0110896	0.021476	0	0.0207645	0	0.00393871	12.2171	0.557186	38.8286	6.87187	1.80972	0.185033	1.92464	43.638	9.56871	33.1058	9.12181	36.1556	0.0709552	0.520363	5.56114	34.0025	0.0286648	26.3089	0.0381023	2.08299	1.71651	55.6228	0.315873	47.571	0.00820268
Anaerostignum	0	0	0	0	0	0	0	0	0	0	0	0	0	0	0	0	0	0	0	0	0	0	0	0	0.00428519	0	0	0	0.00738662	0	0.444515	0	0.111406	0	0	0	0.138891	0	0	0	0.228363	0	2.07374	0.0640919	0	0	0	0	0
Anaerostipes	1.12824	0.83404	0.700257	1.15818	0.41797	0.381368	0.285894	0.333142	0.650924	0.393574	0.445922	0.432213	0.74871	0.488599	0.483222	0.338842	3.57347	2.21881	2.93618	2.08164	1.562	0.913637	0.854479	0.808421	0.0157124	0	0.0201804	0.0109123	0.0350864	0	0.0414244	0.0106051	0.0417772	0.194569	0.0339956	0.00723028	0.0332131	0.0256642	0.0234978	0	0.0162434	1.36654	0.124035	0.0198906	0.0155387	0.12942	0	0	0.0398416
Bacteroides	3.45602	7.2249	6.64297	7.41926	0.626524	1.38694	2.02549	4.44279	24.4152	31.4374	29.0417	32.9348	3.82987	11.1937	7.34856	12.0398	9.97414	16.5506	12.6703	18.1426	13.4601	18.2926	16.2731	19.4563	0.339959	0.19402	0.0729598	0.0676565	0.134806	0.121642	0.0812555	0.084841	0.0713693	0.147271	0.103986	0.0764344	6.98078	0.0743376	0.116183	0.0605423	13.0453	0.1274	0.0818795	0.0464114	0.07355	0.137123	0.0415622	0.133802	3.09358
Bifidobacterium	18.2003	17.4548	17.3866	15.3983	14.4868	14.2785	13.5162	11.7013	2.60239	1.96787	2.17841	2.05995	13.0234	8.56486	9.01366	7.51397	13.9757	12.78	13.7315	12.8565	6.91214	6.10822	6.74604	5.5782	3.93167	3.30829	7.76789	0.217519	3.62498	3.04962	4.3862	0.929009	0.816395	2.80352	1.22984	0.40283	0.454415	1.53897	1.42814	1.07383	0.511189	3.38215	0.312926	0.272943	0.351175	9.02242	0.448872	2.54223	6.11217
Blautia	7.83056	5.68927	5.23405	7.26914	5.95672	4.67584	4.41279	3.79249	9.69399	7.04277	6.7093	6.13653	7.86963	4.41081	4.80828	4.04233	16.2285	11.588	14.4992	10.6214	7.54629	5.06653	4.75657	4.62503	0.144268	0.175779	0.159891	0.0800239	0.173585	0.0685307	0.205529	0.0912041	0.100381	1.06207	1.5268	0.241698	0.107188	0.0460185	0.159263	0.140203	0.15479	1.23109	5.49241	0.0607768	0.0942683	0.192589	0.0484892	0.0608189	0.928074
Butyricicoccus	0.692199	0.929241	0.792783	0.735984	1.01261	1.09195	1.09835	1.20731	0.485744	0.549387	0.510157	0.453323	0.881369	0.718528	0.75251	0.586534	0.572871	0.779792	0.679024	0.750127	0.47439	0.479313	0.488803	0.42735	0	0	0	0	0	0	0.00637298	0.0084841	0	0	0.0159979	0	0.00905811	0.00265491	0	0	0.00477747	0.00670529	0	0	0	0	0	0	0.0831986
CAG-352	0.00911879	0.0165566	0.0147201	0.00938223	0.00344718	0.0081489	0.0177674	0.0159908	4.48269	4.50244	4.70964	4.56545	0	0.0153286	0.0119683	0.0178338	0.00851565	0.0175016	0.0102365	0.018408	3.77768	4.36314	3.50216	3.69057	0.0199976	0.0232161	0	0.0130948	0.0498597	0.0171327	0	0.0212103	0.0191479	0.308516	0.488936	0.0754015	0.028684	0.00973469	0.0443847	0	0.0286648	0	0.0332382	0.0121554	0.0217542	0.06471	0.0180103	0.0319299	0.00585905
Catenibacterium	0	0	0.016823	0	5.89984	6.12634	5.18648	7.92079	0	0.00807922	0.00558566	0.00999978	0.0063604	0.0191608	0.0194486	0.0138707	0.0030966	0.00777847	0.00255914	0.00767001	2.0615	2.73918	2.41624	2.71771	0.0021426	0	0	0	0.0313931	0	0.124273	0	0	0	0.00299961	0	0.028684	0.00884971	0.0143598	0	0	0	0	0	0	0.137123	0.037406	0.0304095	0.00585905
Christensenellaceae_R-7_group	0.0414491	0.0517395	0.0273373	0.0302316	0.0224066	0.0179276	0	0.0199885	0.526876	0.30701	0.422648	0.392214	0	0	0	0.00990766	0.159475	0.15168	0.212408	0.190216	1.5034	1.29086	1.56639	1.16487	0	0.00829146	0	0.00290996	0.00923327	0	0	0	0	0.067723	0.0389949	0	0.00603874	0	0	0	0	0.0093874	0	0	0	0	0	0	0
Citrobacter	0	0	0	0	0	0	0	0	0	0	0	0	0	0	0	0	0	0	0	0	0	0	0	0	0	0	0	0	0	0	0	0	0	0	0	0	0	0	0	0	0.156701	0	0	0	0	0	0	0	0
Clostridioides	0	0	0	0	0	0	0	0	0	0	0	0	0	0	0	0	0	0	0	0	0	0	0	0	0	0	0	0	0	0	0	0	0	0	0	0	1.3089	0	0	0	0	0	0	0	0	0	0	0	0
Clostridium_sensu_stricto_1	0.042278	0.0476003	0.0609833	0.0104247	0.0155123	0.0211871	0.0452262	0	0.0391729	0.026546	0.0148951	0.00888869	0.151741	0.122629	0.125668	0.146633	0.020902	0.0563939	0.0196201	0.03068	0.190454	0.224949	0.187004	0.204813	1.99761	0.039799	7.98212	1.89293	1.32774	0.137061	12.0895	0	0.551807	0.035474	0	0.0237566	0.81221	0.125666	2.38633	0.0828474	0.348755	0.0885098	5.4535	0.0419913	0.695099	0.0677914	2.46879	0.0881874	39.9705
Collinsella	0.941723	0.517395	0.597216	0.388841	0.760964	0.413964	0.646089	0.38378	0.311425	0.218139	0.31559	0.291105	1.33568	0.678291	0.75999	0.73713	0.91969	0.40837	0.568129	0.351286	0.662751	0.297624	0.441589	0.365316	0.287108	0.0547236	0.180071	0.00872988	0.247452	0.0993695	0.366446	0.0572677	0.0719495	0.482661	0.15498	0.0619739	0.0196259	0.0176994	0.0156652	0.0605423	0.00477747	0.362086	0.00810688	0.0110503	0.0207183	0.291195	0.0166249	0.405966	0.468724
Coprococcus	0.776755	0.602248	0.609833	0.663011	0.430897	0.332475	0.314968	0.329145	1.51273	1.21535	1.11806	0.976645	0.0109035	0.0153286	0.0149604	0.0138707	1.12794	0.882856	1.05948	0.829895	1.25225	0.884221	1.0961	1.05459	0.0264254	0.0232161	0.0310467	0.00800239	0.0184665	0.0102796	0.0462041	0.0275733	0.0116048	0.418163	0.358953	0.132211	0	0.00530983	0.00783259	0.0127458	0.0219763	0.0858277	0.0154031	0	0	0.127879	0.00969784	0.0592985	0.733554
Corynebacterium	0	0	0.00630862	0	0	0	0.00323044	0	0	0.00577087	0.00279283	0.00444435	0	0	0	0.0158523	0	0	0	0	0.00348816	0	0.00370305	0	0.425663	0	0	0	0.116339	0.0171327	0	0	0.0278514	0	0	0	0.0196259	0	0.00652716	0.0254915	0.0124214	0.0670529	0.0162138	0	35.8665	0	0.108062	0	0
Desulfovibrio	0	0	0	0	0	0	0	0.00399771	0.18346	0.170818	0.258802	0.226662	0	0	0.00598417	0	0.100639	0.221686	0.103219	0.271518	0.116505	0.173037	0.180524	0.135886	0.00642779	0	0	0	5.91853	0	0	0	3.51914	0	0.0239969	0	3.08278	0	0.00913802	0	5.63072	0	0.0145924	0	3.98827	0	0	0	0
Dialister	0.0596866	0.0993398	0.0693948	0.0823551	3.56179	3.0428	3.20783	2.99428	0.00391729	0	0	0.00555543	8.45388	8.47289	8.77579	7.02651	1.32999	1.52069	1.39558	1.42355	2.2987	2.29707	2.42087	2.04715	0.00357099	0	0	0	0.0240065	0.0239857	0.0669163	0	0.00348143	0.00752478	0	0	0.0347227	0.0477885	0.0117489	0	0	0	0	0	0.0165746	0.0446807	0.0249373	0.118597	0.00703087
Dorea	1.22938	0.747118	0.784371	0.959073	1.09879	0.66821	0.752693	0.606319	0.548421	0.506683	0.529706	0.36777	3.94254	2.46791	2.73327	2.44719	1.47553	0.993699	1.23095	0.946479	1.16295	0.648025	0.725798	0.706999	0.0149982	0	0.0248374	0.0174598	0.0369331	0	0.600653	0	0	0.0881474	0.140982	0.0113619	0.0196259	0	0.0104435	0	0.0133769	0.00670529	0.00486413	0	0.00725141	0.0231107	0	0.0243276	0.106635
Eggerthella	0.00248694	0	0	0	0	0	0	0	0.0365614	0.0207751	0.0474781	0.0266661	0.232609	0.0708948	0.308185	0.221932	0.0441265	0.0155569	0.0221792	0.013806	0.0934827	0.0337423	0.0333275	0.0590807	0.0199976	0	0.00465701	0	0.0203132	0	0.0764757	0	0.0574436	0.207469	0.0209973	0.0123948	0.0483099	0.116816	0.0261086	0.0924067	0.0468192	0.0643708	0	0.00552517	0.0196824	0.0970649	0.00831244	0.025848	0.0128899
Enterobacter	0	0	0	0	0	0	0	0	0	0	0	0	0	0	0	0	0	0	0	0	0	0	0	0	0	0	0	0	0	0.0154194	0	0	0	0	0	0	0	0	0	0.0286779	0	0	0	0	0.0155387	0	0	0	0.0210926
Enterococcus	0.0770952	0.14901	0.0399546	0.0406563	0.121513	0.164608	0.101759	0.165239	0.0594123	0.0750214	0.0586494	0.101109	0.100858	0.166699	0.378499	0.259581	0.0688993	0.0427816	0.152695	0.0828361	0.160455	0.0951705	0.0916505	0.0472646	13.067	85.8083	4.4195	51.942	16.9818	81.2808	58.155	27.9403	23.8263	1.75865	0.421945	0.235501	14.0989	62.4232	22.7119	1.43708	13.5002	1.66962	26.3482	17.8584	10.0536	5.70218	31.3628	0.516961	3.56934
Erysipelatoclostridium	0.0348172	0.0331133	0.0378517	0.0187645	0	0.0114085	0	0	0.03852	0.0323169	0.0418924	0.0488878	0.0717816	0.076643	0.068818	0.0455752	0.051868	0.0602831	0.0665376	0.044486	0.0237195	0.0320119	0.0472139	0.0216629	0.00428519	0.0663317	0.0620935	0.227704	1.86512	0.0222725	0.012746	0.0127262	0.0342341	0.293466	0.0819893	0.00929608	0.599345	0.146905	0.0509118	0.0350508	0.404174	1.19086	0.640444	0.0099453	0.232045	0.449888	0.0332497	0.0182457	0.0105463
Erysipelotrichaceae_UCG-003	2.99925	3.48103	3.40245	1.99112	0.0155123	0.0244467	0.0323044	0.0306491	3.94863	4.17234	4.41081	4.16213	1.35386	1.24737	1.19683	1.04229	2.74668	3.10361	2.78008	2.80415	2.1815	1.98128	2.14777	1.8059	0.0449945	0.0315076	0.257688	0.0145498	0.0258532	0	0.0286784	0.0106051	0.0313329	1.44798	0.479938	0.146671	0.0166065	0.0132746	0.0404684	0.0191186	0.0210208	0.150198	0.0137817	0.0110503	0.00828732	0.377475	0.0942076	0.0942693	0.124212
Escherichia-Shigella	0.241234	0.360107	0.290196	0.234556	0.00947973	0.0260765	0.0161522	0	0.0476604	0.0646338	0.0586494	0.0444435	0.0754162	0.0843073	0.0508655	0.0673721	0.0418041	0.0388923	0.0221792	0.041418	0.198128	0.227544	0.191633	0.187089	0.102845	0.0878895	0.0745122	0.0574717	0.042473	0.0736705	0.0573568	0.0424205	0.0429376	0.0580483	0.0649916	0.0330527	0.292879	0.0265491	0.0509118	0.105152	0.982247	0.104603	0.137006	0.0685121	0.0932324	0.0385178	0.0263227	0.0821056	21.6023
Eubacterium_eligens_group	0.00994777	0	0	0	0	0	0	0	0.173014	0.220447	0.208531	0.147774	0	0	0	0	1.09774	1.0112	1.161	0.923469	0.138829	0.145351	0.182375	0.143763	0	0	0	0	0.0166199	0	0	0.0127262	0	0	0.022997	0	0	0	0	0	0.00764395	0	0	0.00552517	0.0279697	0	6.17891	0	0
Eubacterium_hallii_group	3.29852	3.9798	3.93868	2.84282	1.10999	1.20441	1.09189	1.10203	1.6074	1.64585	1.60681	1.46108	5.08559	4.12148	3.82089	3.2299	2.10646	2.32576	2.0857	2.16141	2.06081	1.98214	1.57102	1.47702	0.014284	0.0265327	0	0	0.0276998	0.0171327	0.00796622	0.0106051	0.0174071	0.257992	0.0549929	0.00929608	0	0.0123896	0	0	0.0219763	0.0120695	0.0308061	0.0132604	0.0113951	0.0308143	0	0	0.0234362
Facklamia	0	0	0	0	0	0	0	0	0	0	0	0	0	0	0	0	0	0	0	0	0	0	0	0	0.0228544	0	0.00310467	0.00800239	0	0	0	0	0.00580238	0	0	0	0	0	0.411211	0	0	0	0	2.20675	0.0176106	0	0.00554162	0	0
Faecalibacterium	8.32794	11.0929	13.6771	13.5698	9.14536	8.38358	10.0095	9.00684	12.0248	12.2689	13.5303	12.5786	0.0363451	0.0670627	0.0792903	0.0871874	13.1551	13.7834	13.5839	14.5745	8.53134	8.66138	9.11321	9.44602	0.0785619	0.174121	0.0496748	0.0822063	0.108953	0.0616776	0.0366446	0.0402995	0.0789124	0.191344	0.244968	0.0754015	0.104168	0.030089	0.113573	0	0.120392	0.0818045	0.107011	0.0154705	0.0756218	0.154071	0.0360206	0.0851465	0.339825
Fastidiosipila	0	0	0	0	0	0	0	0	0	0	0	0	0	0	0	0	0	0	0	0.00767001	0	0	0	0	0	0	0.0124187	0	0	0	0.0111527	0.0148472	0.00116048	0.00537484	0.00799896	0.00516449	0.0120775	0	0	0.0286779	0	0	0	13.7709	0	0	0.0193957	0	0.00351543
Finegoldia	0.00414491	0	0	0	0	0	0	0	0	0.0046167	0	0	0	0	0	0	0	0	0	0.00767001	0.00279053	0	0	0	0.032139	0	0	0.0509243	1.30558	0	0.613399	0.0190892	0.0104443	0.0225743	0	0	0.0135872	0	0	0	0.0391752	0.0147516	0	0.033151	0.0631908	0.00462214	0	0	0.00468724
Fusicatenibacter	1.38689	1.07411	1.28486	1.29683	2.89821	2.3697	2.37438	2.04416	5.20739	3.50061	3.68002	2.98104	1.52104	1.15348	1.1325	1.11362	5.34473	3.50614	4.65934	3.28276	3.04307	1.96051	2.07834	1.83446	0.0685631	0.0646734	0.0294944	0.0290996	0.125572	0.0582511	0.352107	0.0381785	0.323193	1.48131	0.898883	0.0320198	0.057368	0.0389387	0.048301	0.0254915	0.0563741	0.59543	0.110254	0.0176805	0.0196824	0.171019	0.0734265	0.0440937	0.086714
Fusobacterium	0	0	0	0	0	0	0	0	0	0	0	0.00555543	0	0	0	0	0.0030966	0.00583385	0	0	0	0.00346075	0	0	0.00428519	0	0	0	0.0295465	0	0	0	0.00986405	0	0	0	8.02095	0	0.0117489	0	17.2715	0	0.00729619	0	0.00828732	0	0	0	0.018749
Haemophilus	1.17218	2.09234	1.53089	1.33019	0.637728	1.06751	0.870605	1.166	0.0515777	0.092334	0.102404	0.149997	0	0.0689787	0.0104723	0.105021	0.0216762	0.0525047	0.036681	0.047554	0.139526	0.269073	0.248105	0.255032	0.00499939	0	0	0	0.0221598	0	0	0	0.00464191	0	0	0	0.0120775	0	0.0104435	0	0.00573296	0	0.00324275	0	0	0	0	0	0.13593
Holdemanella	0.00580287	0.00827832	0.0126172	0	5.61373	5.66022	6.02316	4.17361	0.00457018	0	0.00465471	0.00888869	6.41128	5.81529	5.53237	4.17905	0.00232245	0.0116677	0.00426523	0	1.56339	1.69144	1.84505	1.35787	0.00357099	0	0.00776169	0	0.0129266	0.0222725	0.224647	0	0	0	0.00699909	0	0.0196259	0.00973469	0.00783259	0.00955932	0	0	0	0	0	0.0600878	0	0.0745032	0
Klebsiella	0	0	0.0210287	0.0145946	0.0361954	0.0374849	0.0306892	0	0	0	0	0	0.0208985	0	0	0.0455752	0.0185796	0.0116677	0.00853046	0.00920401	0.0299982	0.0493156	0	0.0443105	0.960598	0.114422	0.0279421	0.0312821	5.85574	0.0548246	0.0509838	0.0318154	0.0951591	0.0182745	0.0599922	0	2.65252	0.0247792	0.0404684	0.0701016	4.6265	0.0187748	0.0210779	0.0198906	0.0621549	0.0231107	0.0332497	0.00912284	4.25602
Lachnoclostridium	0.69966	0.751257	0.74652	0.706795	0.656687	0.647022	0.58471	0.675613	0.276169	0.288544	0.324899	0.25555	3.10933	3.04464	2.79311	2.80189	0.228374	0.250856	0.262738	0.297596	0.717166	0.661003	0.64248	0.649888	0	0	0	0.0130948	0	0	0.012746	0	0	0	0.00399948	0	0.460454	0	0.0130543	0	0.150968	0	0	0	0	0	0.0166249	0	0.0304671
Lachnospira	1.10918	1.69705	1.46781	2.12038	1.01778	1.05284	1.17427	1.04207	0	0	0	0	0.653304	1.55777	0.8318	1.53172	0.617771	0.754512	0.615046	0.829895	0.805765	0.841827	0.89151	1.17669	0	0	0	0	0.0240065	0.0274123	0.0111527	0	0	0	0	0	0	0	0	0	0	0.0201159	0	0	0	0.04314	0	0.0106433	0.00937449
Lachnospiraceae_ND3007_group	2.76217	1.94333	1.92623	2.52174	0.756655	0.850745	0.759154	0.670282	0.268335	0.208906	0.217841	0.174441	0.00908628	0	0.0179525	0	1.94931	1.39624	1.66344	1.12749	1.01994	0.757903	0.704506	0.616409	0.232829	0.0248744	0.211118	0.0101849	0.0387797	0.0239857	0.0223054	0.0127262	0.0272712	0.113947	0.068991	0	0.0135872	0.00796474	0.0104435	0.0223051	0.0544631	0.024139	0.0137817	0	0.0134669	0.118635	0.0180103	0.0212866	0.383182
Lachnospiraceae_NK4A136_group	0.0414491	0.0165566	0.0273373	0.0271042	0.054293	0.0684507	0.072685	0.0546353	1.36387	1.01567	1.09944	1.07442	0.0327106	0.024909	0.0254327	0	1.41824	1.42929	1.55425	1.6107	0.67182	0.497482	0.588785	0.494309	0	0.0215578	0	0	0	0	0	0	0.0116048	0.0107497	0.0189975	0.0113619	0	0.0061948	0.0195815	0	0.0353532	1.65352	0.0137817	0	0	0.010785	0	0	0
Lachnospiraceae_UCG-001	0	0	0	0	0.809225	0.66332	0.722004	1.00609	0	0	0	0	0	0	0	0	0	0.040837	0.017914	0.0859041	0.081623	0.115935	0.100908	0.158533	0	0	0	0	0	0.00685307	0	0	0	0	0	0	0	0	0	0	0	0	0	0	0	0	0	0	0
Lachnospiraceae_UCG-004	0.342369	0.34562	0.384826	0.304401	0.535174	0.624205	0.534638	0.581	0.195212	0.211214	0.196429	0.131108	0.238969	0.118797	0.206454	0.0435937	0.297273	0.330585	0.289183	0.29913	0.265798	0.23187	0.226812	0.167395	0.00428519	0	0	0	0	0	0	0	0	0	0.00799896	0	0	0	0	0	0	0	0	0	0	0	0	0	0.0328107
Lachnospiraceae_UCG-010	0.0679765	0.113827	0.065189	0.0833976	0.0224066	0.0260765	0.0161522	0.0199885	0.0842218	0.126959	0.13778	0.089998	0.0545177	0.0383215	0.068818	0.0435937	0.193537	0.260579	0.214114	0.246974	0.0732514	0.0865187	0.111092	0.0718815	0	0	0	0	0	0	0	0	0	0	0	0	0	0	0	0	0	0	0	0	0	0	0	0	0
Lactobacillus	2.21338	2.58283	2.38045	1.74301	3.37392	3.67026	3.30151	3.49933	0.00326441	0.0311627	0.0353758	0.0399991	1.33841	1.41406	1.54242	1.1691	0.27792	0.266413	0.323304	0.29146	0.964128	1.09273	0.986863	1.09299	0.171408	0.20397	0.294944	0.071294	0.053553	0.185033	0.0541703	0.139988	0.0075431	0.0505235	0.0579925	0.060941	0.108697	0.0168145	0.168401	0.254915	0.128992	0.0321854	0.119171	0.0265208	0.109807	0.174101	0.0207811	0.0942693	1.21634
Megamonas	0.0107768	0.024835	0.0210287	0.0104247	2.22257	2.12849	1.82682	2.17875	0.00587594	0.0138501	0.00744754	0	12.5482	14.5239	13.6275	14.1937	0.0108381	0.0136123	0.00767741	0.018408	3.07167	3.59918	2.73378	3.74966	0	0	0	0	0.0240065	0.0274123	0.00955947	0	0	0	0	0	0.0226453	0	0.0169706	0.0254915	0	0	0	0	0.0103592	0.0277328	0	0.0273685	0
Megasphaera	0.0232115	0.0186262	0.0736005	0.0114672	7.36403	7.8262	6.48189	6.40566	0.0280739	0.019621	0.015826	0.0211106	0.0881369	0.101552	0.0643298	0.063409	0.0185796	0.0525047	0.0110896	0.019942	1.33108	1.37219	1.26089	1.00339	0.0292822	0.0198995	0.0496748	0.0152773	0.336091	0.137061	2.15088	0.0954462	0.0440981	0.151571	0.0489936	0.00826318	0.232491	0.105312	0.110962	0.127458	0.0535076	0.0791224	0.0145924	0.0243107	0.106699	0.0878207	0.105291	0.158129	0.0140617
Mitsuokella	0.00663185	0	0	0	1.25994	1.11477	1.17911	1.2193	0	0	0	0	0.0190812	0	0	0.0138707	0	0	0	0.012272	0.175106	0.154868	0.192559	0.189058	0.00714199	0	0	0	0.0757128	0.0188459	0.0270852	0	0	0.0139746	0	0	0.0664261	0.030974	0	0	0	0	0	0.00884027	0	0.00616285	0.0110832	0.0471347	0.00468724
Monoglobus	0.335737	0.44082	0.370106	0.326293	0.124098	0.153199	0.1486	0.153245	0.736451	0.936036	0.848089	0.851092	0	0	0	0	0.647189	0.801182	0.743003	0.717913	0.601359	0.539876	0.557309	0.493324	0.00571359	0.00663317	0.00465701	0.00290996	0	0	0.00477973	0	0.00232095	0.126846	0.121984	0.112586	0	0	0	0	0.00668845	0	0.00729619	0	0	0.0169478	0	0	0.0152335
Morganella	0.00580287	0	0	0	0	0	0	0	0.00522306	0	0	0	0.00908628	0	0	0	0	0	0	0.006136	0	0	0	0	7.91047	0.0182412	0.0124187	0.00363745	10.8159	0.0479715	1.19971	0	15.9879	0.0300991	0.00899883	0	9.24984	0.0353989	0.0600499	0	10.326	0.116672	0.0316168	0.00552517	3.97999	0.0308143	0.0180103	0.0106433	0.00820268
Negativicoccus	0	0	0	0	0	0	0	0	0	0	0	0	0	0	0	0	0	0.00777847	0	0	0	0	0	0	0	0	0.00465701	0	0	0	0	0	0.00290119	0.0032249	0	0	0	0.0194694	0	0	0	2.30662	0	0	0	0	0	0	0
Paenibacillus	0	0	0	0	0	0	0	0.0106606	0	0	0	0	0	0	0	0	0	0	0	0	0	0	0	0	0.0549933	0	2.73056	0	0.00738662	0.00685307	0.301123	2.61522	0.0214688	0	0.0159979	0	0.0588777	0.0654879	1.42553	0.283593	0.0420417	0.233344	0.166191	0.0806674	0.0103592	0.905939	1.29258	10.3012	0
Paeniclostridium	0	0	0	0	0	0	0	0	0	0	0	0	0	0	0	0	0	0	0	0	0	0	0	0	0	0	0	0	0	0	0.0111527	0	0	0	0	0	0.0362324	0	0	0	0	0	0	0.566882	0	0	0	0.0106433	0.501535
Parabacteroides	0.314184	0.718144	0.595113	0.6922	0.0146505	0.0228169	0.0419958	0.0932799	4.37496	6.4149	6.16563	5.79765	0.737806	1.46771	1.16841	1.39104	2.90151	4.73514	3.39427	4.12186	1.51875	2.54365	2.21628	2.18992	0.024997	0	0.0279421	0.00654741	0.0110799	0	0	0	0.0226293	0.0128996	0.0589923	0.00309869	0.0135872	0.0061948	0.0261086	0	0.255117	0.024139	0.0429665	0.0121554	0	0.010785	0	0	1.50812
Paraclostridium	0.00828981	0	0	0	0	0	0	0	0	0	0	0	0	0	0	0	0	0	0	0	0	0	0	0	0.36067	0	0	0	10.9691	0	0	0	0.00464191	0.00429987	0	0	0	0	0	0	0	0	0	0	0.0290056	0	0	0	0.00585905
Peptoniphilus	0.0215535	0	0.00630862	0.00416988	0	0	0	0	0.00326441	0	0.00372377	0.00333326	0.00363451	0	0	0	0.0092898	0	0.00853046	0.012272	0	0	0	0	12.3535	0.111106	0	13.3225	8.07911	0.0188459	0.0748825	0	10.4895	0.034399	0.0149981	0.00413159	7.77337	0.0477885	12.818	0	6.72667	0.135447	4.41582	0.780154	0.895031	0.0292736	0.05126	0.0212866	0.0140617
Phascolarctobacterium	0.354804	0.469794	0.355385	0.240811	0	0.0081489	0	0	2.19303	2.57727	2.64015	2.9266	0	0	0	0	0.0092898	0.0136123	0.0127957	0	0.740188	0.725892	0.760051	0.743432	0.564217	0.0514071	0.0248374	0.0130948	0.0332398	0.0376919	0.00637298	0.0106051	0.0208886	0.0365489	0.0129983	0	0.0951101	0.0141595	0.0195815	0	0.0171989	0.024139	0.0186458	0	0.142956	0.0292736	0.00415622	0.0729827	1.95341
Prevotella	0.0165796	0	0.0315431	0	10.9448	16.2994	17.7481	19.129	0	0.0184668	0.016757	0.0177774	8.05953	10.3449	15.6725	18.345	0.00541905	0	0.00767741	0.01534	3.34584	4.78102	7.41814	6.83071	0.0242828	0.00994975	0.0155234	0	0.0849461	0	0.0223054	0	0.0208886	0.00859975	0.00499935	0.00723028	0.0951101	0	0.0861585	0	0.0315313	0.00268212	0.038913	0	0.0424725	0.0338957	0	0.0121638	0
Proteus	0	0	0.016823	0.00833976	0.00947973	0.0130382	0	0.00666285	0.0150163	0.00807922	0.00930943	0.0077776	0.0109035	0	0.0299209	0.0138707	0.015483	0.0175016	0	0.004602	0.013255	0.00519112	0.00833187	0.00492339	4.88369	7.10247	20.1586	7.72812	1.11169	11.4429	13.5187	20.663	11.6349	0.066648	0.045994	0.0475133	0.685397	8.43997	20.2799	14.4282	4.60834	14.1267	7.3878	14.6527	3.35844	13.8048	25.2213	29.9776	0.00820268
Romboutsia	0.184034	0.240071	0.155613	0.149073	0.0284392	0.0391147	0.0339197	0.0199885	0.67051	0.892177	0.837848	0.784427	6.45853	5.82679	5.41717	4.46637	0.0270952	0.0563939	0.0349749	0.044486	0.829485	1.02438	0.771161	0.732601	0.0307106	0.00994975	0.0108664	0.0123673	0.0221598	0.025699	0	0.0233313	0.132294	0.32464	0.146981	0.0526778	0.160027	0.184074	0.18276	0.210305	0.0200654	0.0107285	0.0105389	0.00884027	0.0134669	0.135583	0.0193957	0.0334504	0.0386698
Roseburia	8.59571	5.23397	5.87753	7.03563	3.73932	2.32732	2.49552	2.25471	1.2	1.02029	1.12551	1.10109	0.332558	0.335313	0.291728	0.324971	0.111478	0.136123	0.0844515	0.13039	1.7392	1.31422	1.36643	1.4524	0.0242828	0	0	0	0.0498597	0	0	0	0	0	0	0	0	0	0.0443847	0	0	0	0	0	0	0	0.0748119	0	0.312874
Ruminococcus	0.0116057	0.024835	0.0126172	0.0114672	0.00430897	0	0.014537	0.0266514	0.32383	0.23776	0.368653	0.34777	0	0	0	0	1.03891	0.816739	1.17464	0.958751	0.492528	0.570158	0.689693	0.634133	0.00999879	0.0298493	0.00776169	0.0152773	0.0129266	0.0119929	0	0.0084841	0.00522214	0.0193494	0.0159979	0.00929608	0.00905811	0.0168145	0.0208869	0.0127458	0.00477747	0.0375496	0.0113496	0	0.00828732	0.0246514	0	0.0243276	0
Ruminococcus_gauvreauii_group	0.397082	0.271115	0.269168	0.327336	0.430035	0.358551	0.277818	0.273177	0.906853	0.611713	0.60232	0.53221	0.0745075	0.0421537	0.070314	0.0574644	1.01336	0.727287	0.951146	0.742457	0.750652	0.467201	0.446218	0.378117	0.014284	0.0182412	0.013971	0	0.0203132	0	0.0446108	0	0.0870357	0.452562	0.202974	0.0144606	0	0	0	0	0.0133769	0.0536423	0	0.0066302	0	0	0	0	0.0468724
Ruminococcus_gnavus_group	0.00994777	0	0	0	0	0	0	0	0.0457018	0.0403961	0.0549256	0.0377769	1.48561	0.936961	1.01881	0.959062	0.0108381	0	0.0093835	0	0.126271	0.0994965	0.127755	0.0994525	0	0.00829146	0	0	0	0	0	0	0	0.0128996	0.00399948	0	0	0.00884971	0	0	0	0.0107285	0	0	0	0.04314	0.0581871	0	0
Ruminococcus_torques_group	0.34154	0.24835	0.328048	0.194942	0.0947973	0.0880081	0.0904524	0.0826193	4.10989	2.75386	2.84775	2.61105	0.100858	0.176279	0.115195	0.0752982	1.09078	0.845909	0.954558	0.699505	1.79012	1.16627	1.26089	1.18555	0.0599927	0.0563819	0.0419131	0.0181872	0.0406264	0.0274123	0.0254919	0.0381785	0.100381	4.39232	1.20984	0.0795331	0.0271743	0.0212393	0.0339412	0	0.0707065	0.997747	0.0308061	0.0386762	0.0113951	0.955242	0.0651141	0.652283	0.0527315
Streptococcus	16.8142	13.7317	14.7201	15.0262	4.8588	4.23743	3.82808	3.21549	0.842218	0.930265	0.967249	0.802204	2.55325	2.12684	1.98076	1.76158	0.91969	1.13566	1.06204	0.783875	3.37724	3.03767	2.80414	2.44791	3.96809	0.182412	1.50266	0.0581992	0.138499	0.101083	0.168884	0.0615097	0.0736903	0.368714	0.15598	0.050612	0.0332131	0.0584081	0.0352467	0.159322	0.0821724	0.15154	0.0316168	0.0198906	0.22065	0.577768	0.0858952	0.138363	4.82435
Subdoligranulum	1.76905	1.17552	1.22808	1.20405	2.12605	1.38205	1.44885	1.17266	4.39259	2.70077	2.87661	2.4955	0.0236243	0.0172447	0.0374011	0	3.34355	1.74432	2.62567	1.58462	2.22335	1.18358	1.58213	1.17177	0.0899891	0.0978392	0.0667505	0.0378295	0.0720195	0.0839501	0.0685095	0.0509046	0.0417772	1.44798	0.502935	0.0454475	0.057368	0.0238942	0.0783259	0	0.0907718	0.1274	0.0843116	0.0375711	0.0435084	0.0662507	0	0.0516961	0.615201
Sutterella	0.0538838	0.486351	0.172436	0.639034	0.285254	0.311288	0.339197	0.277174	0.389771	0.976432	0.686105	1.14442	0.98677	2.79555	1.83564	2.96635	0.573645	1.31651	0.962236	1.39594	0.279751	0.8574	0.511021	1.04868	0	0.0132663	0	0.00218247	0	0.00342654	0	0	0.00232095	0.00429987	0.00599922	0	0	0.00265491	0.0039163	0	0	0.0093874	0	0	0	0.0123257	0	0.0136843	1.03002
Tepidimicrobium	0.00994777	0	0	0.00625482	0.00689435	0	0	0.00399771	0.00326441	0.0115417	0.00558566	0	0.00363451	0	0	0	0.00541905	0	0.00341218	0.019942	0	0.00259556	0.00185153	0.00295404	0.166408	0.699799	2.31298	15.5566	0.729428	1.1496	0.600653	1.87074	3.02072	16.4922	0.0239969	0.0661055	18.012	14.8463	15.1704	2.5842	15.0223	14.4351	26.0571	23.9836	0.0300415	9.12565	0.0277081	1.17228	0.0175772
Tissierella	0.0198955	0	0.0189259	0	0	0.0130382	0	0	0.00587594	0	0	0	0	0.0076643	0	0	0	0	0	0.01534	0.00837159	0	0.00185153	0	31.9483	0	0.409817	1.04904	21.2402	0.0171327	0.23102	0	16.6494	0.0268742	0.197974	0.394567	1.23945	0.0380538	0.210175	5.35322	1.11506	2.78269	0.0510734	2.25095	35.5267	0	1.93541	4.24212	0.00585905
UBA1819	0	0	0	0	0	0	0	0	0.00652882	0	0.0102404	0.0111109	0	0	0	0	0.0116122	0	0.00767741	0.010738	0.0111621	0.00346075	0.0138864	0	0	0	0	0	0	0	0	0	0.00290119	0	0.00499935	0	0.0105678	0	0	0	0.0267538	0	0.00405344	0	0	0	0	0	0
Unclassified_Archaea	0	0	0	0	0	0	0	0	0	0	0.00279283	0.00222217	0	0	0	0	0	0	0	0	0	0	0	0	0.0014284	0	0	0	0.00553996	0	0.012746	0	0	0	0	0	0	0	0	0	0.00191099	0	0	0	0.0310775	0	0.00692703	0	0
Unclassified_Bacilli	0.105281	0	0.082012	0.146988	0	0	0	0	0	0	0	0	0	0	0	0	0	0	0	0	0	0	0	0	0	0.0265327	0	0	0	0	0	0	0	0	0	0	0	0	0.0261086	0	0	0	0	0	0.0176106	0.0261921	0	0	0.0996039
Unclassified_Enterobacteriaceae	0	0	0	0	0	0	0	0	0	0	0	0	0.0199898	0.0076643	0	0.00792613	0	0	0	0	0.00976685	0	0	0	0	0	0	0	0	0	0	0	0.0179874	0	0	0	0.292879	0	0	0	0.0649735	0	0	0	0.00828732	0	0	0.00912284	0
Unclassified_Lachnospiraceae	1.14151	1.3949	1.29537	1.12378	0.90316	1.0072	0.902909	0.966113	1.05571	1.16456	1.07338	1.03553	2.57596	2.39701	2.74075	2.05287	0.717637	0.880912	0.684143	0.975625	1.25783	1.12734	1.20257	1.1245	0	0.0182412	0.0124187	0	0.0295465	0.00856634	0.0238987	0.0296944	0	0.0161245	0.0359953	0.0196251	0	0.0106197	0.0130543	0.0254915	0.00764395	0.0201159	0.012971	0.0165755	0.227901	0.00924428	26.5832	0.0349709	0.167569
Uncultured_Butyricicoccaceae	0	0	0	0	0	0	0	0	0	0	0	0	0	0	0	0	0	0	0	0	0.0404627	0.0778668	0.0249956	0.0738509	0	0	0	0	0.00369331	0	0	0	0	0	0	0	0	0	0	0	0	0	0	0	0.0113951	0	1.03767	0	0
Uncultured_Lachnospiraceae	0.0522258	0.039322	0.0630862	0.0344015	0.0499841	0.0505232	0.058148	0.0506376	0.146898	0.111955	0.10892	0.10222	0.220797	0.203104	0.302201	0.214005	0.0572871	0.0738955	0.0580071	0.0720981	0.0655774	0.0467201	0.112017	0.0571113	0	0	0	0	0	0	0	0	0	0.0548234	0.0369952	0.0227238	0	0	0	0	0	0	0	0	0	0	0.0180103	0	0.00703087
Uncultured_Selenomonadaceae	0	0	0	0	0	0	0.0129218	0	0	0	0	0	0.0227157	0	0	0	0	0	0	0	0	0	0	0.00984678	0	0	0	0.00218247	0.00923327	0	0.0286784	0	0.0475795	0	0.0239969	0	0.504235	0.0601781	0.018276	0	0.065929	0	0.0291848	0.0033151	0	0	0	0.0425732	0
Veillonella	3.05811	3.11679	2.43723	3.03984	0.804054	0.842596	0.707467	0.86617	0.00979323	0	0	0.0111109	0	0	0	0.0118892	0.0913497	0.153625	0.13734	0.064428	0.355095	0.330501	0.324943	0.330852	0.283537	0.0514071	2.47598	0.0138223	0	0	0.0286784	0	0.0168269	0	0	0	0	0	0	0.0350508	0.0506411	0.0174338	0.0145924	0.00884027	0	0.0354364	0.0263227	0.0760237	2.01903
Virgibacillus	0	0.0165566	0	0.017722	0	0	0	0	0	0	0.0102404	0.00888869	0	0	0	0.0059446	0.0193537	0	0.0162079	0	0	0	0	0	0.0935601	0.06799	0.253031	0.0363745	0.00923327	0.0308388	0.0940014	1.1496	0.0423574	29.5358	80.2616	61.0546	0.00301937	0.113276	3.63824	39.0179	0.0363087	23.0581	0.40048	1.28847	0.00621549	0.0354364	0.0748119	0.0304095	0.0105463
Weissella	4.55194	6.07008	5.11419	4.41382	0.00861794	0.00488934	0.00646089	0	0.0235038	0.0126959	0.0111713	0	0	0.0134125	0	0	0.0170313	0.0369477	0.00853046	0.013806	0.337654	0.494022	0.465659	0.495293	1.90191	0.107789	9.20381	0.130221	0.0553996	0	0.0382379	0.00636308	0.0353945	0.00859975	0.0259966	0.00929608	0.0196259	0.0106197	0	0.00955932	0.0286648	0.0724171	0.0064855	0	0.0269338	0.146368	0.0415622	0.447019	2.69634
[truncated: 95 more columns]

## Sheet: Table_S2
Supplementary Table S2. Relative abundances of genera for Duran bottle (BOT) samples retrieved at 0, 24, 48, 72, and 96 (T0-T96) for individual donors (D1, D8) and pooled faecal standardised inocula (POOL) for all faecal fermentetation media tested (FGM, FGMFOS, MCF, MCD). Only genera present at a relative abundance of ≥ 1% in at least 1 sample are tabulated. Please refer to the main text for mor…
Genus	T24_BOT_D1_FGM	T24_BOT_D1_FGMFOS	T24_BOT_D1_MCD	T24_BOT_D1_MCF	T24_BOT_D8_FGM	T24_BOT_D8_FGMFOS	T24_BOT_D8_MCD	T24_BOT_D8_MCF	T24_BOT_POOL_FGM	T24_BOT_POOL_FGMFOS	T24_BOT_POOL_MCD	T24_BOT_POOL_MCF	T48_BOT_D1_FGM	T48_BOT_D1_FGMFOS	T48_BOT_D1_MCD	T48_BOT_D1_MCF	T48_BOT_D8_FGM	T48_BOT_D8_FGMFOS	T48_BOT_D8_MCD	T48_BOT_D8_MCF	T48_BOT_POOL_FGM	T48_BOT_POOL_FGMFOS	T48_BOT_POOL_MCD	T48_BOT_POOL_MCF	T96_BOT_D1_FGMFOS	T96_BOT_D1_MCD	T96_BOT_D1_MCF	T96_BOT_D8_FGM	T96_BOT_D8_FGMFOS	T96_BOT_D8_MCD	T96_BOT_D8_MCF	T96_BOT_POOL_FGM	T96_BOT_POOL_FGMFOS	T96_BOT_POOL_MCD	T96_BOT_POOL_MCF	T72_BOT_D8_MCD	T72_BOT_D8_MCF	T72_BOT_POOL_FGM	T72_BOT_POOL_FGMFOS	T72_BOT_POOL_MCD	T72_BOT_POOL_MCF	T96_BOT_D1_FGM	T0_BOT_D1_FGM	T0_BOT_D1_FGMFOS	T0_BOT_D1_MCD	T0_BOT_D1_MCF	T0_BOT_POOL_FGM	T0_BOT_POOL_FGMFOS	T0_BOT_POOL_MCD
Agathobacter	0.0864871	0.0830598	0.144324	0	0.719596	0.61667	0.990985	0.326897	0.913015	0.352161	0.37777	1.08035	0.0222265	0.052897	0.121356	0	0.436371	0.0433902	0.177931	0.114324	0.54832	0.0768325	0.0468772	0.0219845	0.0181911	0	0	0.191629	0	0.0843631	0.0181499	0.0156701	0	0	0.0146005	0.155996	0.0289821	0.0171619	0.0789052	0.0290529	0.0302054	0	0.256984	0.206958	0.233419	0.180347	3.0061	1.90601	2.14777
Akkermansia	0	0	0	0	0	0	0	0	0.773699	0.0889063	0.123125	0.101283	0	0	0	0	0	0	0.0209331	0	0.678292	0.022196	0.0523921	0	0	0	0	0	0	0	0	0.012536	0.00447312	0	0	0.00324992	0	0.0359583	0.0223761	0	0	0	0.00663185	0	0	0	1.03808	1.4414	1.20997
Alistipes	0.0123553	0.00607755	0	0	0.66503	0.793895	0.282378	0.41836	0.215193	0.0738962	0.0223864	0.170273	0.0381025	0	0	0	4.06933	0.439688	0.028783	0.365445	0.21662	0.0375625	0.00551496	0.00293126	0	0	0	12.583	0.120218	0.00712928	0.0453748	0	0.00447312	0	0	0.0178746	0.223742	0.0147102	0.0459299	0	0	0.00807689	0.0132637	0.00620874	0	0.0719304	0.175803	0.384143	0.285135
Allisonella	0	0	0	0	0	0	0	0	0.170413	0.0381027	0.0643609	2.50859	0	0	0	0	0	0	0.0824241	0	0.209851	0.0136591	0.0110299	0	0	0	0	0	0	0.022576	0	0.158268	0.00894624	0	0	0.0601235	0	0.0204308	0.0141323	0	0	0	0	0	0	0	0.0125574	0.0129778	0.0129607
Anaerococcus	0	0	0	0	0.0272833	0	0	0	0.00746334	0	0	0.0396324	0	0	0.0413713	0	0.0138531	0	0	0	0.010831	0	0	0	0	0	0	0.0132812	0	0	0.0423498	0	0	0	0	0	0	0	0	0.0780796	0	0	0.0223825	0	0	0	0	0.00432593	0.00370305
Anaerosalibacter	0	0	0	0	0	0	0.0181148	0.0118564	0.00497556	0.0138555	0	0	0.00952562	0.0158691	0.0124114	0.0132294	0	0	0	0	0.00812326	0	0	0	0.00454778	0.00818247	0	0	0.0191838	0	0	0	0.0111828	0	0.00398195	0	0	0.00817234	0.0211984	0	0.00503423	0	0.0124347	0.024835	0.016823	0.00521235	0	0.0207645	0
Anaerostignum	0	0	0	0	0	0	0	0	0	0	0	0	0	0	0	0	0	0	0	0	0	0	0	0	0	0	0	0	0	0	0	0	0	0	0	0	0	0	0	0	0	0	0	0	0	0	0	0	0
Anaerostipes	0.744169	0.0607755	0.0313155	0	3.3405	3.653	0.680903	2.15955	2.0263	0.229771	0.0699575	0.124769	0.015876	0.0687661	0.0220647	0.00496101	0.580097	0.309517	0	0.353719	1.27671	0.0870768	0.0137874	0.011725	0	0	0	0.559709	0.0511568	0.0605989	0.0226874	0	0.0514409	0	0	0.081248	0.0996986	0.0800889	0.103637	0.018158	0	0	1.12824	0.83404	0.700257	1.15818	1.562	0.913637	0.854479
Bacteroides	2.29904	0.111422	0.354002	0.047818	4.08226	3.89533	2.33468	3.59925	2.46539	1.95017	0.847884	3.0517	1.06052	0.0987411	0.179276	0	4.63211	2.20712	0.406887	1.53018	0.533427	0.688077	0.110299	0.027847	0.00795862	0.00920528	0	7.01248	0.104871	0.144962	0.0665497	0.0188041	0.131957	0.0111993	0.0119458	0.188495	0.483422	0.0163447	0.830271	0.0308687	0.0107876	0.177692	3.45602	7.2249	6.64297	7.41926	13.4601	18.2926	16.2731
Bifidobacterium	9.64189	74.3953	60.262	46.9245	17.1765	37.2118	39.2835	54.5003	6.65481	31.1322	14.4896	44.6437	7.0315	71.3651	61.9067	6.90656	11.6764	28.0272	15.709	53.4439	10.5291	26.5755	13.3545	2.22922	12.9248	1.57308	0.0830836	2.74352	8.95627	3.65138	4.41497	0.236618	6.27467	9.44284	0.0862756	9.93988	26.7018	1.79465	28.7015	5.57815	0.548731	1.13307	18.2003	17.4548	17.3866	15.3983	6.91214	6.10822	6.74604
Blautia	3.90047	4.90256	4.83757	0.188755	9.45706	16.5362	20.0381	9.01762	8.49576	2.28732	1.19767	1.03485	0.720772	2.99397	2.24233	0.0347271	3.20179	2.32282	2.57346	3.78734	9.98077	0.761495	0.314353	0.095266	0.0568473	0.0879615	0.0102688	1.23895	0.35554	1.09434	0.229899	0.128494	0.27957	0.0485301	0.0212371	1.43484	1.21377	0.609656	0.956284	0.0708164	0.0359588	0.0623075	7.83056	5.68927	5.23405	7.26914	7.54629	5.06653	4.75657
Butyricicoccus	0.391568	0.360601	0.690303	0	1.23627	0.325515	0.404919	0.321816	0.430386	0.0704323	0	0.077797	0.076205	0.375569	0.50473	0	0.441566	0.0260341	0.0183165	0.0341994	0.235574	0.0256108	0.0110299	0	0.00341084	0.0255702	0	0.0815846	0.0063946	0.00594106	0	0.012536	0	0	0	0.0146246	0.008115	0.0163447	0.0482853	0	0	0	0.692199	0.929241	0.792783	0.735984	0.47439	0.479313	0.488803
CAG-352	0	0.00607755	0	0	0.0102312	0	0	0	1.88698	0.259791	0.22946	0.124769	0	0	0	0	0	0.0173561	0.0261664	0	1.12778	0.0512216	0.0330898	0.0102594	0	0	0	0	0.00511568	0	0	0.012536	0.0234839	0	0	0.0113747	0	0.07682	0.0518184	0	0.012226	0	0.00911879	0.0165566	0.0147201	0.00938223	3.77768	4.36314	3.50216
Catenibacterium	0	0	0	0	0	0	0.0085246	0	1.17423	1.36246	0.156705	1.5442	0	0	0	0	0	0	0.0130832	0	1.1359	0.484898	0.0275748	0.00586252	0	0	0	0	0	0.00831749	0	0	0.159914	0	0	0.0113747	0	0.140564	0.647729	0	0	0	0	0	0.016823	0	2.0615	2.73918	2.41624
Christensenellaceae_R-7_group	0	0	0.0231463	0	0.107428	0.0560609	0.105492	0.0338753	0.886893	0.205524	0.125923	0.228987	0	0	0.0124114	0	0.0450224	0.0347122	0.0431745	0.0185654	0.893558	0.0290256	0.0992693	0	0.00341084	0	0	0	0	0.0118821	0.00907496	0	0.0100645	0	0	0.0178746	0.00463714	0.0310549	0.0365084	0	0.00143835	0	0.0414491	0.0517395	0.0273373	0.0302316	1.5034	1.29086	1.56639
Citrobacter	0	0	0	0	0	0	0	0	0.125633	0	0	0	0	0	0	0	0	0	0	0	0.264006	0	0	0	0	0	0	0	0	0	0	0.0971543	0	0	0	0	0	0.491975	0	0	0	0	0	0	0	0	0	0	0
Clostridioides	0	0	0	0	0	0	0	0	0	0	0	0	0	0	0	0	0	0	0	0	0	0	0	0	0	0	0	0	0	0	0	0	0	0	0	0	0	0	0	0	0	0	0	0	0	0	0	0	0
Clostridium_sensu_stricto_1	26.1524	0.0081034	0.00544618	0.0226506	0.0937862	0.0253178	0.0596722	0.0355691	0.611994	0.0623499	0.0447728	0.13064	40.0013	0.0599499	0.0510246	0.0223246	0.0277061	0.107029	0.057566	0.0508105	0.65663	0.0546364	0.0606646	0.0322439	0.0636689	0.0173877	0.0037341	0.00948659	0	0.0201996	0.0120999	0.012536	0.0760431	0.0167989	0	0.0243744	0.0173893	0.161812	0.0647729	0.0345003	0.0481848	19.3407	0.042278	0.0476003	0.0609833	0.0104247	0.190454	0.224949	0.187004
Collinsella	0.787888	0.285645	0.830542	0.095636	1.3096	2.75964	0.77787	1.20766	0.682895	0.275956	0.139915	3.52729	0.673144	0.204535	0.677111	0.00744152	0.942008	0.188024	0.134757	0.484654	0.663399	0.083662	0.114435	0.039572	0	0.00715966	0	0.123326	0	0.0201996	0	0.0156701	0.0223656	0	0	0.0357491	0.0985393	0.132392	0.0400415	0.0145264	0.00503423	0.0819228	0.941723	0.517395	0.597216	0.388841	0.662751	0.297624	0.441589
Coprococcus	1.9759	0.174223	0.495602	0.0125837	1.97804	0.835488	1.14976	0.655488	1.00506	0.174349	0.167898	0.215777	0.260367	0.116373	0.263397	0	1.65025	0.19381	0.184473	0.204219	1.04655	0.0682955	0.0110299	0.0146563	0	0.00715966	0	0.694418	0.0255784	0.0760456	0.0136124	0.0297731	0.0212473	0	0	0.0747481	0.0799907	0.0939819	0.083616	0.00726322	0.00575341	0.0126923	0.776755	0.602248	0.609833	0.663011	1.25225	0.884221	1.0961
Corynebacterium	0.00570245	0	0.00272309	0	0	0	0	0	0	0	0	0	0	0	0.00413713	0	0	0	0	0	0	0	0	0	0	0	0	0	0	0	0	0	0	0	0	0	0	0	0	0	0	0	0	0	0.00630862	0	0.00348816	0	0.00370305
Desulfovibrio	0	0	0	0	0.100607	0.13744	0.0586067	0.028794	0.00373167	0.00923702	0.0083949	0	0	0	0	0	0.59395	0.0491756	0.0143915	0.0302909	0.0121849	0	0.00275748	0	0	0	0	1.47232	0	0	0	0	0	0	0	0	0.01623	0	0.00588845	0	0	0	0	0	0	0	0.116505	0.173037	0.180524
Dialister	0.00380163	0.0101292	0.0108924	0.0125837	0.339336	0.750493	0.40705	0.83164	0.993868	0.472243	1.24804	2.70528	0.00793802	0	0.0151695	0	0.32901	0.179346	1.81333	0.437752	0.718908	0.201472	1.9716	0	0.00909556	0	0.00560114	0.75703	0.0895244	4.03398	0.0257124	0.0156701	0.127484	4.31358	0.00265463	2.38707	0.202875	0.0392272	0.196674	2.78908	0.00215753	0	0.0596866	0.0993398	0.0693948	0.0823551	2.2987	2.29707	2.42087
Dorea	0.351651	0.111422	0.107562	0	11.4095	0.180842	0.265328	0.271003	0.373167	0.0935248	0.0195881	0.0719255	0.0206389	0.075819	0.0772265	0.00578785	8.32049	0.0838878	0.024858	0.119209	0.147573	0.0751251	0.0110299	0.011725	0	0	0	0.421204	0.0140681	0.0118821	0.0120999	0.00626802	0	0.00746617	0	0.0178746	0.0417343	0.00817234	0.0694837	0	0	0	1.22938	0.747118	0.784371	0.959073	1.16295	0.648025	0.725798
Eggerthella	0.0323139	0	0.00272309	0	0.182457	0.0289347	0.0266394	0.022019	0.455264	0.0207833	0	0.15853	0.0206389	0	0	0	0.225112	0.0115707	0.00915823	0.015634	0.769002	0.00512216	0	0	0	0	0	0.0588168	0	0.00356464	0	0.0313401	0	0	0	0	0.00695572	0.13893	0	0	0	0.00461537	0.00248694	0	0	0	0.0934827	0.0337423	0.0333275
Enterobacter	0.0114049	0	0	0	0	0	0	0	0.119413	0	0	0	0	0	0	0	0	0	0	0	0.217974	0	0	0	0	0	0	0	0	0	0	0.151999	0	0	0	0	0	0.447027	0	0	0	0	0	0	0	0	0	0	0
Enterococcus	0.198635	0.0749564	0.00680772	0.140937	0.075029	0.10308	0.0969674	0.0355691	0.18534	0.0577314	0.106335	0.00293574	0.15876	0.0317382	0.0592989	0.0818567	0.0709969	0.199595	0.0654159	0.0693759	5.23815	0.124639	0.146146	0.0718159	0.0739014	0.0122737	0.0737484	0.0246651	0.11894	0.0499049	0.0650372	4.71669	0.0693334	0.173588	0.0862756	0.118622	0.168096	10.1321	0.146034	0.130738	0.0661642	2.45999	0.0770952	0.14901	0.0399546	0.0406563	0.160455	0.0951705	0.0916505
Erysipelatoclostridium	0	0.0141809	0	0	0.0477457	0.00542525	0.0213115	0.00338753	0.0310972	0.00808239	0	0.00880721	0	0.00352647	0	0.00496101	0	0	0	0	0.0379085	0.00853694	0	0	0	0	0	0	0	0	0	0	0	0	0	0.0113747	0	0.00653787	0	0	0.00719176	0	0.0348172	0.0331133	0.0378517	0.0187645	0.0237195	0.0320119	0.0472139
Erysipelotrichaceae_UCG-003	0.267065	0.081034	0.170193	0.0151004	1.04529	0.519015	0.818362	0.470867	0.344557	0.0842878	0.0195881	0.145319	0.0381025	0.0916881	0.147558	0	0.185285	0.1186	0.0706492	0.198356	0.261298	0.0239034	0	0.011725	0.0102325	0	0	0	0.0063946	0.0106939	0.0317624	0.0156701	0.00447312	0	0.0079639	0.0211245	0.0660793	0.0310549	0.018843	0.0108948	0.00431506	0	2.99925	3.48103	3.40245	1.99112	2.1815	1.98128	2.14777
Escherichia-Shigella	25.5945	0.149913	1.27849	0.0704686	9.61394	0.0687198	0.0618034	0.0677507	10.5084	0.177813	0.100739	0.0543111	32.8729	0.2398	1.77207	0.0347271	10.8608	0.127278	0.0444828	0.0674217	17.0778	0.158787	0.074452	0.0615565	0.0659428	0.0705738	0.0121358	25.6992	0.0102314	0.0142586	0.0241999	22.3001	0.0503226	0.024265	0.0199097	0.0259994	0.0278229	29.2905	0.111881	0.0780796	0.0230136	7.45613	0.241234	0.360107	0.290196	0.234556	0.198128	0.227544	0.191633
Eubacterium_eligens_group	0	0	0	0	0.474047	0.573268	0.998444	1.37703	0.0348289	0	0.0251847	0.0484397	0	0	0	0	0.0675336	0.0983512	0.133448	0.338085	0.0460318	0	0	0	0	0	0	0	0.0063946	0.016635	0.0181499	0	0	0	0	0.0373741	0.0753536	0	0	0	0	0	0.00994777	0	0	0	0.138829	0.145351	0.182375
Eubacterium_hallii_group	0.645327	0.0303877	0.27367	0	9.72137	0.021701	0.0969674	0.0558943	16.7788	0.0473397	0	0.277427	0	0.0405544	0.0979121	0	12.2686	0.0491756	0	0.0146569	1.12507	0.0290256	0.0124087	0	0.0102325	0.00409123	0	0.817744	0.00895244	0	0	0	0	0.00559963	0	0	0	0.0539374	0.00824383	0	0.00863011	0	3.29852	3.9798	3.93868	2.84282	2.06081	1.98214	1.57102
Facklamia	0	0	0	0	0	0	0	0	0	0	0	0	0	0	0	0	0	0	0	0	0	0	0	0	0	0	0	0	0	0	0	0	0	0	0	0	0	0	0	0	0	0	0	0	0	0	0	0	0
Faecalibacterium	0.468551	1.29249	3.20235	0	0.41607	8.02033	8.75583	5.35908	0.330875	1.6465	0.993396	0.717788	0.0381025	1.02444	3.73307	0	0.0675336	3.27741	1.9036	2.6783	0.101541	0.375625	0.409486	0.0366408	0.0227389	0.110463	0	0	0.212301	0.324382	0.0725997	0.0391751	0.157678	0.0429305	0.0079639	0.898603	0.916995	0.0302377	0.56058	0.0562899	0	0.0692305	8.32794	11.0929	13.6771	13.5698	8.53134	8.66138	9.11321
Fastidiosipila	0	0	0	0	0	0	0	0	0	0	0	0	0	0	0	0	0	0	0	0	0	0	0	0	0	0	0	0	0	0	0	0	0	0	0	0	0	0	0	0.00363161	0	0	0	0	0	0	0	0	0
Finegoldia	0	0	0	0	0	0	0	0	0	0	0	0	0	0	0	0	0	0	0	0	0.00947713	0	0	0	0	0	0	0	0	0	0	0	0	0	0	0	0	0	0	0.00726322	0	0	0.00414491	0	0	0	0.00279053	0	0
Fusicatenibacter	0.0912391	0.0891374	0.377148	0.0201339	2.71639	4.41073	5.02739	3.18259	0.682895	0.32445	0.293821	0.424214	0.0301645	0.0740558	0.175139	0.00661469	0.453688	1.35377	0.87134	1.40315	0.568628	0.114395	0.0937543	0.0366408	0.0238758	0.00715966	0	0.0265624	0.0984768	0.13308	0.0846996	0	0.0380215	0	0	0.245369	0.520519	0.0580236	0.0741945	0.0308687	0.0143835	0	1.38689	1.07411	1.28486	1.29683	3.04307	1.96051	2.07834
Fusobacterium	0	0	0	0	0	0	0	0	0	0	0	0	0	0	0	0	0	0	0	0	0	0	0	0	0	0.00204562	0	0	0	0	0	0	0	0	0	0	0	0.0024517	0	0	0	0	0	0	0	0	0	0.00346075	0
Haemophilus	0.158718	0.0729306	0.190616	0	0	0.00723367	0.00745903	0	0.055975	0.0103916	0.0167898	0.00587147	0.0222265	0.0899249	0.180655	0	0	0	0.00523327	0	0.0352008	0	0.00275748	0	0	0.00818247	0	0	0	0	0	0	0	0	0	0	0	0.00653787	0.00471076	0	0	0	1.17218	2.09234	1.53089	1.33019	0.139526	0.269073	0.248105
Holdemanella	0	0	0	0	0	0	0	0	0.177876	0.0415666	0	0.0675219	0	0	0	0	0	0	0	0	0.186835	0	0.0110299	0	0	0	0	0	0	0.00356464	0	0	0.00670968	0	0	0	0.00579643	0.0122585	0.00942152	0	0	0	0.00580287	0.00827832	0.0126172	0	1.56339	1.69144	1.84505
Klebsiella	1.47028	0	0.014977	0	0	0	0	0	0.323411	0	0	0	1.80987	0	0.0110324	0	0.0138531	0.0607463	0	0	1.56779	0.0375625	0	0.0161219	0.0181911	0	0.00933524	0.0398437	0.015347	0	0.0105875	5.97342	0.0290753	0.0167989	0	0	0.0208671	12.0722	0	0	0.00934929	37.1006	0	0	0.0210287	0.0145946	0.0299982	0.0493156	0
Lachnoclostridium	0.383965	0.0850857	0.235547	0	3.00286	0.321898	0.154508	0.0694444	0.845845	0.362553	0.0531677	0.261281	0.203213	0.052897	0.275809	0.00744152	15.5345	0.0231415	0.0353246	0.0166111	0.50635	0.0273182	0.0220598	0	0	0.00511404	0	13.7745	0.00895244	0.00712928	0	0.180206	0	0	0	0	0.00695572	0.120133	0.0211984	0	0	5.36306	0.69966	0.751257	0.74652	0.706795	0.717166	0.661003	0.64248
Lachnospira	0.226197	0.162068	0.23827	0.0327176	0.293295	0.356258	0.375083	0.475949	0.13434	0.0646592	0.0783524	0.437425	0.0365149	0.104031	0.153074	0	0.102166	0.138849	0.053641	0.200311	0.140803	0.0170739	0.0289535	0	0	0	0	0	0	0.00712928	0	0	0.0055914	0	0	0.0227494	0.0614422	0.027786	0.0176653	0.00363161	0	0	1.10918	1.69705	1.46781	2.12038	0.805765	0.841827	0.89151
Lachnospiraceae_ND3007_group	2.05668	0.621936	2.38951	0.047818	0.942978	1.38525	1.31599	0.687669	0.592091	0.1247	0.173495	0.108622	0.354036	0.618895	1.10599	0.0107489	0.292646	0.425224	0.194939	0.356651	0.555089	0.0512216	0.0510134	0.0161219	0	0.0276158	0	0.00758927	0.0268573	0.0427757	0.0302499	0.0250721	0.020129	0.00746617	0	0.0568736	0.136796	0.0792717	0.0718391	0	0	0.0576921	2.76217	1.94333	1.92623	2.52174	1.01994	0.757903	0.704506
Lachnospiraceae_NK4A136_group	0.00570245	0	0.0190616	0	0.675261	1.0742	1.89672	1.47019	0.375655	0.174349	0.153906	0.457975	0	0	0	0	0.140262	0	0.325771	0.085987	0.129972	0.0170739	0	0	0	0	0	0.0227678	0.0127892	0.0463403	0.0136124	0	0.0055914	0	0	0.0893728	0.0173893	0.0049034	0.0376861	0	0.0294862	0	0.0414491	0.0165566	0.0273373	0.0271042	0.67182	0.497482	0.588785
Lachnospiraceae_UCG-001	0	0	0	0	0	0	0	0	0	0	0	0	0	0	0	0	0	0	0	0	0	0	0	0	0	0	0	0	0	0	0	0	0	0	0	0	0	0	0	0	0	0	0	0	0	0	0.081623	0.115935	0.100908
Lachnospiraceae_UCG-004	0.614914	0.0931891	0.374425	0	2.06159	0.280305	0.354837	0.120257	0.282363	0.090061	0.027983	0	0.45723	0.0617132	0.24547	0	2.90221	0.101244	0.0824241	0.0566733	0.213912	0	0	0	0	0	0	0.616628	0.00767352	0.0261407	0	0.010969	0	0	0	0.0259994	0.0440529	0.0163447	0	0	0	0	0.342369	0.34562	0.384826	0.304401	0.265798	0.23187	0.226812
Lachnospiraceae_UCG-010	0	0	0.0258693	0	0.634336	0.0307431	0.285574	0.00846883	0.0485117	0	0.0111932	0	0	0	0.0193066	0	0.96625	0.00578536	0.00392495	0.00195425	0.00812326	0	0.00275748	0	0	0	0	6.47175	0	0.00594106	0	0	0	0	0	0.0081248	0	0	0	0	0	0.00346153	0.0679765	0.113827	0.065189	0.0833976	0.0732514	0.0865187	0.111092
Lactobacillus	2.16503	7.84409	1.57122	44.0379	0.245549	0.797512	0.405984	1.79201	0.667969	3.09556	0.668793	16.4049	1.07005	14.1799	4.57843	80.175	0.211259	54.9089	1.7453	29.3157	1.28347	1.71592	0.683855	85.4609	73.9264	22.3893	86.87	0.0113839	83.9035	3.78208	89.4519	0.32437	9.07261	0.520765	95.7818	2.74781	67.1934	0.56716	3.30342	0.424898	85.7862	2.70114	2.21338	2.58283	2.38045	1.74301	0.964128	1.09273	0.986863
Megamonas	0.00570245	0.00607755	0	0.00503347	0	0	0.00319673	0	0.20773	3.06785	0.735953	0.908611	0.0127008	0	0	0.00661469	0	0	0.13999	0	0.227451	0.618074	0.238522	0.0102594	0	0	0.0037341	0	0	0.0273289	0	0.0203711	0.119656	0.0279981	0	0.0763731	0	0.0326894	0.2956	0.0472109	0.00863011	0	0.0107768	0.024835	0.0210287	0.0104247	3.07167	3.59918	2.73378
Megasphaera	0.0798342	0.139784	0.0667157	0.198822	0.12107	0.0777619	0.106558	0.121951	17.3485	45.6598	62.6343	5.69973	0.1921	0.139295	0.150316	0.0859909	0.126409	0.303732	53.157	0.0801243	20.8714	61.2133	59.9779	0.0923348	0.285373	74.3766	0.11389	0	0.182885	46.414	0.143687	62.4624	42.6344	42.5702	0.132732	54.2964	0.150707	36.0653	46.6718	54.4433	0.103561	7.43074	0.0232115	0.0186262	0.0736005	0.0114672	1.33108	1.37219	1.26089
Mitsuokella	0.00570245	0	0	0.0302008	0	0.00904208	0	0	0	0.924857	11.4534	0.490268	0.0587413	0	0.0275809	0.00909519	0	0.0231415	17.4412	0.0273595	0.00676938	4.07553	20.5239	0	0.0693536	0.0736422	0.0261387	0	0.0370887	39.135	0	0.0470102	37.3226	42.4881	0.00530926	25.6857	0.0370971	0.0359583	13.7743	35.7078	0.0230136	0	0.00663185	0	0	0	0.175106	0.154868	0.192559
Monoglobus	0.0237602	0.0486204	0.123901	0.00755021	0.532024	0.403277	0.571148	0.338753	0.200266	0.0577314	0.0475711	0.099815	0.00952562	0.0193956	0.0648151	0.00330734	0.258013	0.0752097	0.0300913	0.0947812	0.335761	0.0136591	0.0068937	0.00293126	0	0	0	0.0569195	0	0.00356464	0	0.00626802	0	0	0.00265463	0.0276243	0.0347786	0.0212481	0	0	0.00215753	0	0.335737	0.44082	0.370106	0.326293	0.601359	0.539876	0.557309
Morganella	0	0	0	0	0.00852602	0	0	0	0	0	0	0	0	0	0	0	0	0	0	0	0	0	0	0	0	0	0	0	0	0	0	0	0	0	0	0	0	0	0	0	0	0	0.00580287	0	0	0	0	0	0
Negativicoccus	0	0	0	0	0	0	0	0	0	0	0	0	0	0.0052897	0	0	0	0	0	0	0	0	0	0	0	0	0	0	0	0	0	0	0	0	0	0	0	0.0024517	0	0	0	0	0	0	0	0	0	0	0
Paenibacillus	0	0	0	0	0	0	0	0	0	0	0	0	0	0	0	0.00413418	0	0	0	0	0.00270775	0	0	0	0	0	0	0	0.00511568	0	0	0	0	0	0	0	0	0	0.00588845	0	0	0	0	0	0	0	0	0	0
Paeniclostridium	0.00380163	0	0	0	0	0	0	0	0	0	0	0	0	0	0	0	0	0.0144634	0	0	0	0	0	0	0	0	0	0	0	0	0	0	0	0	0	0	0	0	0	0	0	0	0	0	0	0	0	0	0
Parabacteroides	1.35148	0.0222843	0.0653541	0	0.746879	1.64204	0.824755	0.811314	1.80364	0.176658	0.0811507	0.145319	0.885883	0.0246853	0.0524037	0	0.597413	0.96037	0.145223	0.301932	1.77222	0.0956137	0.00827244	0.00879379	0	0	0	1.8404	0.0409254	0.03327	0.0151249	0.0344741	0.027957	0	0	0.0731232	0.0996986	0.203491	0.171943	0	0	0.0980765	0.314184	0.718144	0.595113	0.6922	1.51875	2.54365	2.21628
Paraclostridium	0.168222	0	0	0	0.0102312	0	0	0	0	0	0	0	0	0	0	0	0	0	0	0	0	0	0	0	0	0	0	0	0	0	0	0	0	0	0	0	0	0	0	0	0	0	0.00828981	0	0	0	0	0	0
Peptoniphilus	0	0	0	0	0.0187572	0	0	0	0.00621945	0	0	0	0	0	0	0	0	0	0	0.00293138	0	0.00853694	0	0	0.00454778	0	0	0	0	0	0.00453748	0	0	0	0	0	0	0	0	0.0272371	0	0	0.0215535	0	0.00630862	0.00416988	0	0	0
Phascolarctobacterium	1.91507	0.081034	0.221932	0.0327176	0	0.00723367	0.00213115	0	1.33594	0.106226	0.120327	0.59889	1.72096	0.0722926	0.206857	0	0.0051949	0	0.0209331	0	1.15756	0.0239034	0.0399835	0	0	0.00409123	0	0	0	0	0	0.360411	0	0	0	0	0	0.0866268	0.00942152	0	0.0028767	0.512306	0.354804	0.469794	0.355385	0.240811	0.740188	0.725892	0.760051
Prevotella	0	0	0	0	0	0	0	0	0.0410483	0.318677	0.14831	0.377242	0	0	0	0	0	0	0.0170081	0	0.00676938	0.107565	0.0496346	0	0	0	0	0	0	0	0	0	0.0402581	0	0	0.0129997	0	0	0.256736	0.00907902	0.0028767	0	0.0165796	0	0.0315431	0	3.34584	4.78102	7.41814
Proteus	0	0.0081034	0	0.0226506	0	0.00904208	0.0117213	0.0118564	0	0	0	0	0.00793802	0.0246853	0	0	0.0103898	0	0	0	0	0	0.0165449	0.0102594	0.0113695	0	0.00280057	0	0.0063946	0	0.00756247	0	0.00782796	0.020532	0	0.00487488	0.0115929	0.00817234	0.0141323	0.00726322	0	0	0	0	0.016823	0.00833976	0.013255	0.00519112	0.00833187
Romboutsia	0.0589253	0.160042	0.234186	0.193789	0.0323989	0.0506357	0.050082	0.0321816	0.822211	0.362553	0.221066	1.23741	0.120658	0.216878	0.364068	0.0735884	0.0259745	0.0202488	0.0758825	0.0195425	1.27264	0.220253	0.237143	0.592115	5.39367	0.0194334	0.0625461	0.0189732	0.0358097	0.0582224	0	0.0830513	0.457377	0.0298647	0.0451287	0.0601235	0.0197079	0.429048	0.460477	0.0417635	0.870922	0.0173076	0.184034	0.240071	0.155613	0.149073	0.829485	1.02438	0.771161
Roseburia	0.784086	0.277541	2.36636	0	0.305232	0	0.0586067	0.0135501	0.864503	0.263255	0.151108	0.78531	0	0.165744	0.969468	0	3.51002	0	0.0104665	0	0.365547	0.0665881	0	0	0	0.0276158	0	3.36205	0	0	0	0	0.0301936	0	0	0	0	0.0179791	0.0577068	0	0	0	8.59571	5.23397	5.87753	7.03563	1.7392	1.31422	1.36643
Ruminococcus	0.0104545	0	0	0	0.0187572	0.0271262	0.103361	0.174458	0.18534	0.0796693	0.0391762	0.0322931	0	0	0	0	0	0	0.0143915	0.0146569	0.106956	0.00853694	0.00827244	0	0	0	0	0	0	0.00237643	0	0	0.00335484	0	0	0	0	0.00408617	0.01531	0	0	0	0.0116057	0.024835	0.0126172	0.0114672	0.492528	0.570158	0.689693
Ruminococcus_gauvreauii_group	0.168222	0.147887	0.266863	0.037751	0.886706	1.46663	1.3373	1.32791	1.27499	0.145483	0.134318	0.174676	0.0508033	0.0987411	0.162727	0	0.417323	0.341336	0.164848	0.354697	0.693185	0.0273182	0.0151661	0.011725	0	0	0	0.0379463	0.0549935	0.0689163	0	0	0.0178925	0	0	0.102372	0.11361	0.0637442	0.0518184	0	0	0	0.397082	0.271115	0.269168	0.327336	0.750652	0.467201	0.446218
Ruminococcus_gnavus_group	0	0	0	0	0	0	0	0	0.0385606	0.0115463	0	0.0411003	0	0	0	0	0	0	0	0	0.0257236	0	0	0	0	0	0	0	0	0	0	0	0	0	0	0	0	0	0.00824383	0	0	0	0.00994777	0	0	0	0.126271	0.0994965	0.127755
Ruminococcus_torques_group	0.0266114	0.0465945	0.113008	0	0.702544	0.249561	0.697952	0.194783	0.787382	0.214761	0.268637	2.11373	0	0.0282117	0.093775	0	0.129872	0.0433902	0.0941989	0	0.678292	0.0853694	0.0344685	0.0205188	0.021602	0.00818247	0	0.108147	0.0217416	0.0285171	0.0166374	0.0360411	0.0313119	0	0.0172551	0.038999	0	0.052303	0.126013	0.0199739	0.0107876	0.00807689	0.34154	0.24835	0.328048	0.194942	1.79012	1.16627	1.26089
Streptococcus	5.95621	4.26644	10.1149	0.352343	0.806562	0.529866	0.656395	0.271003	2.29249	0.354471	0.349787	0.324399	3.65943	3.57231	11.5026	0.0355539	0.457151	0.254556	0.18709	0.127026	2.15808	0.191227	0.172342	0.0219845	0.0284236	0.163649	0	0.142299	0.04732	0.055846	0.0211749	0.0470102	0.0424947	0.0298647	0.00663658	0.0877478	0.0208671	0.454382	0.104814	0.0490267	0.00791094	0.619613	16.8142	13.7317	14.7201	15.0262	3.37724	3.03767	2.80414
Subdoligranulum	0.633922	0.676634	1.78635	0.0276841	3.57411	5.19015	3.89468	3.7771	1.02621	0.557685	0.310611	0.507882	0.0635042	0.509574	1.3556	0.0132294	2.01042	1.38559	0.824241	1.10415	0.978852	0.18952	0.128223	0.0454346	0.0102325	0.0685282	0.00186705	0.318749	0.223811	0.129515	0.0514248	0.0423091	0.0682151	0.0111993	0	0.375366	0.249246	0.0997025	0.186075	0.0381319	0	0.00692305	1.76905	1.17552	1.22808	1.20405	2.22335	1.18358	1.58213
Sutterella	0.121652	0.206637	0.0585464	0.0427845	0.33763	1.62938	0.377214	1.7395	0.786138	0.646592	0.405753	1.39888	0.142884	0.141059	0.0579198	0	0.377496	0.818629	0.170081	1.22629	0.792018	0.549779	0.357094	0.0219845	0	0	0	3.40568	0.0549935	0.116445	0	0.722389	1.47278	0.0466636	0	0.138122	0.537909	0.512406	0.968061	0.0871586	0.0158219	1.05577	0.0538838	0.486351	0.172436	0.639034	0.279751	0.8574	0.511021
Tepidimicrobium	0	0	0.00408463	0	0.00852602	0	0.00532788	0	0.00373167	0	0	0.0102751	0	0	0.00827426	0.00413418	0.00865816	0	0.00523327	0.00488563	0	0	0	0	0	0	0	0	0	0	0.00756247	0.00783503	0	0	0.00663658	0	0	0.00408617	0	0.0127106	0	0	0.00994777	0	0	0.00625482	0	0.00259556	0.00185153
Tissierella	0.00380163	0	0	0	0.00852602	0.00542525	0	0	0	0	0	0	0	0.0123426	0	0	0	0	0	0	0	0	0	0	0	0	0.00280057	0	0	0	0.00756247	0	0	0	0	0.00974976	0.00463714	0.0024517	0	0	0	0	0.0198955	0	0.0189259	0	0.00837159	0	0.00185153
UBA1819	0	0	0	0	0.0153468	0	0.0159836	0	0.00746334	0	0	0	0	0	0	0	0.0311694	0	0	0	0.0176004	0	0	0	0	0	0	0	0	0	0	0	0	0	0	0	0	0	0	0	0	0	0	0	0	0	0.0111621	0.00346075	0.0138864
Unclassified_Archaea	0.00190082	0.0081034	0	0	0.122775	0	0.00319673	0	0.00746334	0.0161648	0.0167898	0	0	0.00352647	0	0	1.52557	0	0.0300913	0.00195425	0.0054155	0.0580512	0.0386047	0	0	0.042958	0	0.707699	0	0.0178232	0	0.0203711	0.0167742	0.0149323	0	0.0324992	0	0.0163447	0	0.0254213	0	0.00807689	0	0	0	0	0	0	0
Unclassified_Bacilli	0.146363	0.27349	0.0789696	6.49318	0	0	0	0	0.0410483	0.0311749	0	1.77612	0.111132	0.507811	0.0551618	12.2992	0	0	0.0235497	0	0.155696	0.0341478	0.0303323	10.6888	6.37258	0.687327	12.6707	0	4.97116	0	4.9882	0.0360411	0.80628	0	3.60366	0.0438739	0.0266636	0.0825406	0.118947	0	12.0174	0.263076	0.105281	0	0.082012	0.146988	0	0	0
Unclassified_Enterobacteriaceae	0	0	0	0	0	0	0	0	0.272412	0	0	0	0	0	0	0	0	0	0	0.0039085	0.594352	0	0	0	0	0	0	0	0	0	0	0.336906	0	0	0	0	0	1.22013	0	0	0	0	0	0	0	0	0.00976685	0	0
Unclassified_Lachnospiraceae	2.99378	0.222843	0.379871	0	3.3763	0.406894	0.677706	0.255759	3.55006	0.441068	0.14831	0.26862	2.77196	0.139295	0.241333	0	5.1897	0.0838878	0.142607	0.0918498	2.77409	0.0597586	0.0413622	0	0	0	0	9.27598	0.00511568	0.0320817	0	0.275793	0.0391398	0	0	0	0.0173893	2.02837	0.0741945	0	0	4.93729	1.14151	1.3949	1.29537	1.12378	1.25783	1.12734	1.20257
Uncultured_Butyricicoccaceae	0	0	0	0	0	0	0	0	0.00497556	0	0	0	0	0	0	0	0	0	0	0	0	0	0	0	0	0	0	0	0	0	0	0	0	0	0	0	0	0	0	0	0	0	0	0	0	0	0.0404627	0.0778668	0.0249956
Uncultured_Lachnospiraceae	0.00475204	0	0	0	0.306937	0	0	0	0.00621945	0	0	0.0102751	0	0	0	0	0.611266	0	0	0	0	0	0	0	0	0	0	0.715289	0	0	0	0	0	0	0	0	0	0	0	0	0	0	0.0522258	0.039322	0.0630862	0.0344015	0.0655774	0.0467201	0.112017
Uncultured_Selenomonadaceae	0	0	0	0	0	0	0	0	0.0273656	0	0.0223864	0	0.0127008	0	0	0	0	0.0260341	0	0	0	0	0	0	0	0	0	0.390847	0	0.00712928	0	0	0.0167742	0	0.029201	0	0	0.00163447	0	0	0	0	0	0	0	0	0	0	0
Veillonella	1.32392	0.45379	2.83201	0.125837	0.0596821	0.106697	0.118279	0.0982385	0.205242	0.0438759	0.100739	0.114494	0.904934	0.431992	2.36506	0.00909519	0	0.0347122	0	0.0254053	0.178712	0.0204887	0.0510134	0.0131907	0	0.0470492	0	0	0	0	0	0.66441	0	0	0	0	0	1.04851	0.0129546	0	0	8.36651	3.05811	3.11679	2.43723	3.03984	0.355095	0.330501	0.324943
Virgibacillus	0	0	0.014977	0	0.0119364	0	0	0	0.011195	0	0	0.00733934	0	0.00881617	0.00827426	0	0.0173163	0	0	0.00977125	0	0	0	0.00732815	0.020465	0.00409123	0	0	0	0	0	0.012536	0	0	0.00663658	0	0	0	0	0	0.0107876	0	0	0.0165566	0	0.017722	0	0	0
Weissella	2.29428	1.23982	2.13626	0.604017	0.00511561	0	0	0.0186314	0.231363	0.0207833	0.0447728	0.33027	1.43837	1.19371	2.77326	0.0380344	0.0103898	0	0.0117749	0.00586275	0.30733	0.0204887	0.0110299	0.0175876	0.00909556	0.0767106	0.00280057	0	0	0.00831749	0	0.0188041	0	0.00933271	0	0.00974976	0	0.0637442	0.00824383	0	0.0028767	0.0715382	4.55194	6.07008	5.11419	4.41382	0.337654	0.494022	0.465659
[truncated: 5 more columns]

## Sheet: Table_S3
Supplementary Table S3. Absolute abundances for key genera of interest for faecal fermentation samples from the micro-Matrix employed as an ex vivo distal colon model. Absolute abundances are expressed as a logarithm of the cell counts obtained per ml of the samples from flow cytometric estimations.
# T0 (start of experiment), T24 (24hrs into the experiment), T48 (48hrs into the experiment), T72 (72hrs into the experiment), T96 (96hrs into the experiment), T168 (end point of the experiment); MM: Micro-Matrix; D1, Donor 1; D2; Donor 2; D5, Donor 5; D7, Donor 7; D8, Donor 8 and POOL, Pooled FSI from eight donors. FGM, Fooks & Gibson media; FGMFOS, Fooks & Gibson media supplemented with 2.5% w/…
Sample#	Bacteroides	Bifidobacterium	Enterococcus	Escherichia-Shigella	Faecalibacterium	Klebsiella	Lactobacillus	Roseburia
T0_MM_D1_FGM	5.8472	6.5687	4.19566	4.69107	6.22917	0	5.65368	6.24291
T0_MM_D1_FGMFOS	6.25168	6.63477	4.56607	4.94928	6.4379	0	5.80495	6.11168
T0_MM_D1_MCD	6.2048	6.62265	3.98401	4.84513	6.51843	3.70525	5.7591	6.15164
T0_MM_D1_MCF	6.93607	7.25319	4.67484	5.43596	7.19829	4.2299	6.30701	6.91301
T0_MM_D2_FGM	5.1415	6.50554	4.42919	3.32136	6.30577	3.90322	5.8727	5.91736
T0_MM_D2_FGMFOS	5.88319	6.89581	4.95758	4.15738	6.66456	4.31499	6.30583	6.10799
T0_MM_D2_MCD	6.11779	6.94211	4.81883	4.01949	6.81167	4.29824	6.32997	6.20842
T0_MM_D2_MCF	6.64918	7.06976	5.21964	0	6.9561	0	6.54551	6.35461
T0_MM_D5_FGM	7.02211	6.04982	4.40832	4.3126	6.71453	0	3.14825	5.71363
T0_MM_D5_FGMFOS	7.33954	6.13609	4.71728	4.65256	6.9309	0	4.33573	5.85082
T0_MM_D5_MCD	7.24321	6.11833	4.54845	4.54845	6.9115	0	4.3289	5.83154
T0_MM_D5_MCF	7.71678	6.51298	5.20392	4.84693	7.29876	0	4.80118	6.24095
T0_MM_D7_FGM	6.21268	6.74422	4.63321	4.50696	4.18995	3.94961	5.75609	5.15137
T0_MM_D7_FGMFOS	6.60937	6.49312	4.78233	4.48626	4.38688	0	5.71087	5.08585
T0_MM_D7_MCD	6.9675	7.05619	5.67936	4.80771	5.00051	0	6.28949	5.56627
T0_MM_D7_MCF	7.27309	7.06834	5.60674	5.02095	5.13292	4.8512	6.26032	5.70431
T0_MM_D8_FGM	6.38232	6.52882	4.22166	4.00466	6.50254	3.65248	4.82737	4.43063
T0_MM_D8_FGMFOS	6.63843	6.52615	4.05087	4.00948	6.55897	3.4866	4.84517	4.55355
T0_MM_D8_MCD	6.58767	6.6226	4.66871	3.83083	6.61791	3.41586	4.9945	4.41149
T0_MM_D8_MCF	7.19496	7.04538	4.85448	4.55345	7.09986	3.90024	5.40084	5.05151
T0_MM_POOL_FGM	6.34374	6.0543	4.42004	4.51163	6.14571	3.69178	5.19882	5.45504
T0_MM_POOL_FGMFOS	6.73576	6.2594	4.45199	4.83055	6.41107	4.16647	5.512	5.59215
T0_MM_POOL_MCD	6.88446	6.50204	4.63513	4.95546	6.63267	0	5.66725	5.80858
T0_MM_POOL_MCF	7.45647	6.91391	4.84195	5.43946	7.14266	4.81392	6.20603	6.3295
T168_MM_D1_FGM	4.36771	5.43086	5.95246	3.84847	3.7315	4.81883	4.07032	3.22159
T168_MM_D1_FGMFOS	4.63019	5.86195	7.27587	4.28628	4.58319	4.40085	4.65191	0
T168_MM_D1_MCD	4.36927	6.39649	6.15156	4.37842	4.20233	3.95245	4.97593	0
T168_MM_D1_MCF	4.11969	4.62688	7.0049	4.04883	4.20428	3.78467	4.14243	0
T168_MM_D2_FGM	3.6296	5.05919	5.72987	3.128	3.53713	5.26747	3.22867	3.19764
T168_MM_D2_FGMFOS	3.69609	5.09525	6.52099	3.4783	3.40113	3.34998	3.87825	0
T168_MM_D2_MCD	4.2977	6.02994	7.15244	4.14644	3.95186	4.09528	4.12161	0
T168_MM_D2_MCF	4.77647	5.81588	7.2941	4.47544	4.45316	4.3505	4.99395	0
T168_MM_D5_FGM	4.00803	5.06642	6.53158	3.78736	4.05167	4.13297	3.03207	0
T168_MM_D5_FGMFOS	3.82068	5.10026	4.89774	3.41635	3.93438	2.9144	3.35605	0
T168_MM_D5_MCD	4.84411	5.91698	5.45239	4.63999	5.21624	4.60523	4.59051	0
T168_MM_D5_MCF	4.8596	5.58143	5.3483	4.49551	4.85369	0	4.76122	0
T168_MM_D7_FGM	5.21372	4.02727	5.519	3.8365	3.38755	4.79347	3.40604	0
T168_MM_D7_FGMFOS	4.4763	5.79232	7.40043	4.02914	4.08349	3.99917	3.83077	0
T168_MM_D7_MCD	4.02956	5.11918	6.32067	3.67123	4.01969	3.57153	4.19076	3.61165
T168_MM_D7_MCF	4.89817	6.14704	6.27359	5.13793	0	4.96183	5.5225	0
T168_MM_D8_FGM	5.76284	4.35596	5.77772	4.6396	3.72798	5.31264	3.75794	0
T168_MM_D8_FGMFOS	3.99485	5.41887	5.1123	3.90922	3.80246	3.16326	3.39734	0
T168_MM_D8_MCD	4.25934	4.84161	6.76692	4.48291	4.3756	3.67	4.42234	0
T168_MM_D8_MCF	4.65644	5.42589	7.24166	4.82558	4.17932	4.28846	4.4134	0
T168_MM_POOL_FGM	3.05069	3.72963	5.18643	3.15367	3.06275	2.97758	3.22474	0
T168_MM_POOL_FGMFOS	3.62133	5.43954	5.24026	3.06988	3.67194	2.84803	3.72502	0
T168_MM_POOL_MCD	3.76408	4.7975	6.64179	3.56571	3.70193	3.66717	3.46305	4.01935
T168_MM_POOL_MCF	5.28203	6.56078	5.86902	5.06994	5.08573	4.1157	5.12994	0
T24_MM_D1_FGM	6.56072	6.85645	6.62284	7.40476	5.60151	6.69926	6.15531	5.56562
T24_MM_D1_FGMFOS	5.62548	7.1253	6.96784	7.16167	5.46649	6.00863	6.00741	5.47906
T24_MM_D1_MCD	6.05154	6.90892	6.32204	6.70381	6.15242	6.08826	5.79059	5.43525
T24_MM_D1_MCF	6.02271	7.20578	6.19617	5.05196	6.05683	4.74869	6.09396	5.78228
T24_MM_D2_FGM	4.84938	6.73636	6.72164	6.9006	4.68864	6.94911	6.0966	5.38031
T24_MM_D2_FGMFOS	4.52618	7.38693	7.60909	6.29256	4.62511	6.41724	6.43217	5.33362
T24_MM_D2_MCD	5.48389	7.47737	6.85892	6.01473	6.94928	7.29281	6.81785	5.40558
T24_MM_D2_MCF	5.3164	7.48087	6.78922	4.99225	6.53282	5.96277	7.12253	6.39692
T24_MM_D5_FGM	6.59841	6.22665	5.70716	6.22946	5.75389	3.94956	3.30611	4.46447
T24_MM_D5_FGMFOS	6.72725	6.18657	6.52156	5.90817	5.73404	0	3.6823	4.77997
T24_MM_D5_MCD	6.1255	6.78927	6.6209	5.52005	6.29496	6.91259	6.39683	5.26649
T24_MM_D5_MCF	7.38001	6.85251	5.75718	5.30907	7.25169	4.78024	5.53003	5.85567
T24_MM_D7_FGM	6.25075	6.63227	6.46069	7.1544	3.83609	5.03337	6.2916	4.27542
T24_MM_D7_FGMFOS	6.44395	7.15616	7.574	7.19214	3.97449	4.15059	5.62771	0
T24_MM_D7_MCD	5.93704	7.40207	7.06386	6.08123	6.97616	5.70973	5.93704	5.20127
T24_MM_D7_MCF	6.95739	7.51567	7.76673	5.43039	4.24854	4.73991	6.27221	4.62875
T24_MM_D8_FGM	6.29816	6.52639	4.69132	7.22881	5.97677	6.00029	5.12348	3.64635
T24_MM_D8_FGMFOS	7.53979	6.9529	5.55285	6.47483	6.20303	0	5.11894	4.35055
T24_MM_D8_MCD	5.58147	7.22172	7.20911	6.7625	5.24685	6.13053	6.13172	5.457
T24_MM_D8_MCF	7.17057	7.20215	5.29074	7.26979	6.03287	4.52482	5.28359	4.31655
T24_MM_POOL_FGM	6.50447	6.10679	7.01309	7.06263	5.53286	6.57377	5.4088	4.80393
T24_MM_POOL_FGMFOS	6.53698	6.95877	7.61924	6.8988	5.57374	6.15293	5.6	5.09037
T24_MM_POOL_MCD	6.11548	7.18076	7.32226	6.04693	5.55263	5.88917	6.13933	5.17281
T24_MM_POOL_MCF	7.12946	6.91806	5.40913	4.66574	6.17054	5.2636	6.20291	5.68745
T48_MM_D1_FGM	5.44777	5.91722	5.81841	4.77233	4.66226	6.0072	5.19991	4.58971
T48_MM_D1_FGMFOS	5.29194	7.01459	7.34405	4.90181	5.15756	6.41705	5.31744	5.16466
T48_MM_D1_MCD	4.7011	6.44401	6.05101	4.74941	4.52373	4.80511	5.32252	4.776
T48_MM_D1_MCF	5.46225	7.06537	6.13561	4.39953	5.66471	4.92307	5.97079	5.45467
T48_MM_D2_FGM	4.10346	6.05561	6.49716	5.08846	3.68022	6.73441	5.13047	4.47261
T48_MM_D2_FGMFOS	3.50258	6.89618	6.99296	4.03209	3.9797	5.73635	5.74771	4.90451
T48_MM_D2_MCD	4.03821	6.59396	7.20077	4.45922	4.35855	6.95862	6.076	4.75269
T48_MM_D2_MCF	7.09005	6.90181	6.02833	5.27318	7.31551	4.76387	5.32203	5.95096
T48_MM_D5_FGM	5.29626	5.54169	6.6856	5.44835	5.06257	5.83204	3.28202	3.75914
T48_MM_D5_FGMFOS	5.90965	5.5476	6.17548	5.05764	5.06926	3.34457	3.18967	4.31306
T48_MM_D5_MCD	6.63022	6.70868	7.04442	4.90672	7.01635	4.86325	4.85167	5.75623
T48_MM_D5_MCF	7.03798	6.85032	5.80633	5.09278	7.23679	4.71045	5.26533	5.79806
T48_MM_D7_FGM	4.78102	5.91082	6.38527	5.61213	3.50513	5.63847	4.84632	0
T48_MM_D7_FGMFOS	5.81217	6.70195	7.11232	4.17748	3.46778	0	4.95915	0
T48_MM_D7_MCD	5.37333	7.41377	7.52133	4.76544	4.34337	4.96067	6.20242	0
T48_MM_D7_MCF	6.45821	7.52532	7.93578	5.23187	5.07696	0	6.06053	0
T48_MM_D8_FGM	5.99718	6.04882	5.44117	6.94665	5.41142	6.37102	4.6372	0
T48_MM_D8_FGMFOS	6.97869	6.25375	6.83534	7.43657	5.04289	4.08544	4.51141	0
T48_MM_D8_MCD	4.41317	6.80515	6.9228	5.36986	5.57326	5.71932	4.53994	4.2221
T48_MM_D8_MCF	6.23743	6.40631	6.55065	7.02907	5.04491	0	4.58081	0
T48_MM_POOL_FGM	5.75407	5.37927	6.67588	5.46542	4.76121	6.60318	4.65127	4.07858
T48_MM_POOL_FGMFOS	5.86302	6.62468	7.20091	5.46364	5.17211	5.85773	5.26192	4.73101
T48_MM_POOL_MCD	5.76949	6.82041	7.0482	5.28564	5.33426	5.61335	5.6881	5.05411
T48_MM_POOL_MCF	5.09564	7.58829	6.8328	5.06088	6.54902	5.99769	7.23618	6.46026
T72_MM_D1_FGM	3.8106	4.65473	5.06079	3.44362	3.25828	4.72531	3.85526	3.36385
T72_MM_D1_FGMFOS	4.67488	6.4797	6.61987	4.44754	4.58205	5.84878	4.8043	4.62821
T72_MM_D1_MCD	3.45477	5.47994	5.08902	3.56058	3.51089	4.00941	4.38242	3.76322
T72_MM_D1_MCF	4.39197	6.1377	7.69926	4.11322	4.53646	4.34366	4.73646	0
T72_MM_D2_FGM	1.8979	4.28676	4.48983	3.0776	1.75824	4.88253	3.29887	2.91702
T72_MM_D2_FGMFOS	2.88998	6.30574	6.97084	3.56667	3.49204	4.55509	4.99207	4.2564
T72_MM_D2_MCD	1.74325	4.895	5.32575	2.26099	2.3579	4.83407	4.20985	3.21609
T72_MM_D2_MCF	3.63956	6.50209	7.89778	3.28738	4.5938	4.98635	4.94059	0
T72_MM_D5_FGM	3.40807	3.91171	5.03119	3.86073	3.40807	4.28573	1.57706	2.37869
T72_MM_D5_FGMFOS	5.22859	5.66867	6.28894	5.11346	5.25661	3.61614	3.26396	4.29537
T72_MM_D5_MCD	4.33326	4.40283	4.63881	2.85134	4.66415	3.31445	2.92706	3.4976
T72_MM_D5_MCF	7.06326	6.98175	6.17375	5.40616	7.51685	5.40616	5.25245	6.05
T72_MM_D7_FGM	2.66017	4.02044	4.63484	3.6269	1.5199	3.8134	2.78853	0
T72_MM_D7_FGMFOS	3.16106	4.7512	5.99848	2.00655	2.24391	2.50923	2.91455	0
T72_MM_D7_MCD	2.57573	4.74738	5.10035	2.59243	1.88935	2.90057	3.34419	1.8343
T72_MM_D7_MCF	6.13262	7.51264	7.80182	6.06555	5.26656	6.00081	6.20698	0
T72_MM_D8_FGM	3.76338	4.14904	4.09314	4.86245	3.41328	4.62114	2.62788	0
T72_MM_D8_FGMFOS	6.71797	6.31946	7.66801	4.85153	4.96376	4.16356	4.32116	0
T72_MM_D8_MCD	2.14181	4.17222	5.33871	2.43083	2.54446	3.78919	2.36523	1.40144
T72_MM_D8_MCF	5.30903	6.76014	7.04974	4.42357	4.55827	4.60942	4.69128	0
T72_MM_POOL_FGM	3.0885	3.49132	4.72612	3.24922	2.43434	4.1362	2.65363	0
T72_MM_POOL_FGMFOS	4.68182	6.08224	6.62652	4.84463	4.47491	5.1581	4.73648	4.15085
T72_MM_POOL_MCD	5.78006	7.03822	7.16475	4.7393	5.50462	5.38866	5.87798	5.36156
T72_MM_POOL_MCF	7.41198	7.61838	5.83887	4.33599	6.32869	5.75649	6.32893	5.27661
T96_MM_D1_FGM	4.84726	5.59876	6.48621	4.42031	4.29537	5.62331	4.89874	4.14607
T96_MM_D1_FGMFOS	4.64725	6.71565	7.22578	4.34039	4.22956	5.57015	4.69474	4.3121
T96_MM_D1_MCD	5.0817	7.04447	6.79951	5.09056	5.20552	5.53109	5.8249	5.04432
T96_MM_D1_MCF	4.80015	6.82383	7.74538	4.8628	4.95054	5.37319	5.3039	4.33776
T96_MM_D2_FGM	3.56097	5.46877	5.91241	4.16303	3.69814	6.00575	4.44179	4.0255
T96_MM_D2_FGMFOS	3.80779	6.56207	6.97889	4.12179	4.08862	4.91459	5.00695	4.55879
T96_MM_D2_MCD	4.7857	6.90169	7.15511	4.41003	4.92745	5.88413	5.96684	5.13363
T96_MM_D2_MCF	4.53939	6.96464	7.82128	4.12721	5.11249	4.84042	5.48894	0
T96_MM_D5_FGM	4.44986	5.21283	6.24556	4.9851	4.66952	5.34399	3.28134	3.26494
T96_MM_D5_FGMFOS	4.60576	5.41835	5.79377	4.31101	4.72084	3.33328	3.87735	3.66296
T96_MM_D5_MCD	6.54171	6.78506	7.03245	5.5654	6.84469	5.92054	5.39033	5.60847
T96_MM_D5_MCF	6.89939	7.00204	6.83961	5.3718	7.333	5.31568	5.7671	5.89861
T96_MM_D7_FGM	4.01451	5.33473	6.12712	5.13939	3.58293	5.28718	4.09612	0
T96_MM_D7_FGMFOS	4.82044	6.61271	7.5608	4.35062	4.12877	4.58106	4.71234	0
T96_MM_D7_MCD	5.3285	7.00502	7.30993	5.51017	5.05676	5.36404	5.61759	4.54013
T96_MM_D7_MCF	4.67547	6.46266	8.00217	5.23282	5.00394	5.17108	5.41755	0
T96_MM_D8_FGM	5.0616	5.41153	6.11123	5.0616	4.85277	5.77925	4.44557	0
T96_MM_D8_FGMFOS	5.28538	6.09959	7.07431	4.62094	4.67716	3.89276	4.19379	0
T96_MM_D8_MCD	4.46572	6.11124	6.95176	5.17786	4.63877	5.59572	4.4073	3.48648
T96_MM_D8_MCF	5.55676	7.09848	7.60315	5.51998	5.05086	5.38894	5.10662	0
T96_MM_POOL_FGM	4.57369	5.19257	6.45561	4.85124	4.26498	4.47103	4.91819	0
T96_MM_POOL_FGMFOS	3.88585	5.74712	6.17397	4.46378	4.2873	4.8076	4.3755	3.90871
T96_MM_POOL_MCD	5.83126	7.22687	7.33306	4.66208	5.68544	5.55359	5.98157	5.42274
T96_MM_POOL_MCF	7.21111	7.61772	6.36161	5.0387	6.13095	5.64437	6.51871	5.47006

## Sheet: Table_S4
Supplementary Table S4. Absolute abundances for key genera of interest for faecal fermentation samples from Duran bottles used as an ex vivo distal colon model. Absolute abundances are expressed as a logarithm of the cell counts obtained per ml of the samples from flow cytometric estimations.
# T0 (start of experiment), T24 (24hrs into the experiment), T48 (48hrs into the experiment), T72 (72hrs into the experiment), T96 (96hrs into the experiment), T168 (end point of the experiment); BOT: Duran bottles; D1, Donor 1; D2; Donor 2; D5, Donor 5; D7, Donor 7; D8, Donor 8 and POOL, Pooled FSI from eight donors. FGM, Fooks & Gibson media; FGMFOS, Fooks & Gibson media supplemented with 2.5% …
Sample#	Bacteroides	Bifidobacterium	Enterococcus	Escherichia-Shigella	Faecalibacterium	Klebsiella	Lactobacillus	Roseburia
T24_BOT_D1_FGM	5.97336	6.59598	4.90987	7.01996	5.28257	5.77922	5.94728	5.50618
T24_BOT_D1_FGMFOS	5.03415	7.85872	4.86199	5.16302	6.09861	0	6.88172	5.43051
T24_BOT_D1_MCD	4.99185	7.22289	3.27585	5.54955	5.94832	3.61827	5.63909	5.81693
T24_BOT_D1_MCF	4.79022	7.78203	5.25966	4.95862	0	0	7.75446	0
T24_BOT_D8_FGM	5.95702	6.58106	4.22135	6.32902	4.96529	0	4.73626	4.83075
T24_BOT_D8_FGMFOS	6.55926	7.5394	4.98189	4.8058	6.87291	0	5.87045	0
T24_BOT_D8_MCD	6.29865	7.52463	4.91705	4.72144	6.87272	0	5.53893	4.69837
T24_BOT_D8_MCF	6.63471	7.8149	4.62957	4.90941	6.80759	0	6.33184	4.21044
T24_BOT_POOL_FGM	5.72993	6.16118	4.60601	6.35958	4.85771	4.8478	5.1628	5.27481
T24_BOT_POOL_FGMFOS	6.58733	7.79047	5.05867	5.54722	6.51382	0	6.788	5.71763
T24_BOT_POOL_MCD	6.00685	7.23957	5.10519	5.08171	6.07563	0	5.9038	5.2578
T24_BOT_POOL_MCF	6.80044	7.96566	3.78361	5.05079	6.17189	0	7.53087	6.21094
T48_BOT_D1_FGM	5.49918	6.32071	4.6744	6.9905	4.05461	5.73131	5.50306	0
T48_BOT_D1_FGMFOS	4.73071	7.58969	4.23779	5.11606	5.74669	0	6.88788	4.95565
T48_BOT_D1_MCD	5.28033	7.81855	4.79986	6.27529	6.59888	4.06948	6.68753	6.01334
T48_BOT_D1_MCF	0	7.10864	5.18244	4.81005	0	0	8.17342	0
T48_BOT_D8_FGM	6.04753	6.44906	4.23299	6.41761	4.21127	3.5233	4.70657	5.92706
T48_BOT_D8_FGMFOS	6.25842	7.36217	5.21474	5.01935	6.43012	4.69811	7.65423	0
T48_BOT_D8_MCD	5.66422	7.2509	4.87043	4.70294	6.33432	0	6.29662	4.07455
T48_BOT_D8_MCF	6.25638	7.79953	4.91284	4.90043	6.49949	0	7.53873	0
T48_BOT_POOL_FGM	4.99844	6.29375	5.99054	6.5038	4.278	5.46665	5.37975	4.83431
T48_BOT_POOL_FGMFOS	6.25854	7.84538	5.51656	5.62172	5.99566	4.99566	6.6554	5.2443
T48_BOT_POOL_MCD	4.31937	6.40243	4.44159	4.14868	4.88904	0	5.11176	0
T48_BOT_POOL_MCF	4.77821	6.68159	5.18966	5.12271	4.8974	4.54085	8.2652	0
T72_BOT_D8_MCD	5.40539	7.12747	5.20425	4.54505	6.08366	0	6.56907	0
T72_BOT_D8_MCF	5.81629	7.55851	5.35753	4.57637	6.09434	4.45143	7.95929	0
T72_BOT_POOL_FGM	2.78089	4.82149	5.57321	6.03424	3.04806	5.6493	4.32122	2.82228
T72_BOT_POOL_FGMFOS	6.46805	8.00673	5.71328	5.59758	6.29747	0	7.06779	5.31006
T72_BOT_POOL_MCD	4.72373	6.9807	5.35061	5.12675	4.98464	0	5.8625	0
T72_BOT_POOL_MCF	4.42199	6.12842	5.20969	4.75105	0	4.35984	8.32248	0
T96_BOT_D1_FGM	4.56341	5.368	5.70468	6.18626	4.15404	6.88312	5.74529	0
T96_BOT_D1_FGMFOS	3.4901	6.70068	4.45791	4.40843	3.94603	3.84912	7.45806	0
T96_BOT_D1_MCD	3.82201	6.05472	3.94695	4.70661	4.90119	0	7.20801	4.29913
T96_BOT_D1_MCF	0	5.33443	5.28267	4.49898	0	4.38504	8.35378	0
T96_BOT_D8_FGM	5.67366	5.26609	3.21987	6.23771	0	3.42815	2.88408	5.35439
T96_BOT_D8_FGMFOS	4.73806	6.66953	4.79273	3.72733	5.04435	3.90343	7.64118	0
T96_BOT_D8_MCD	5.19091	6.59211	4.7278	4.18373	5.54071	0	6.60739	0
T96_BOT_D8_MCF	5.06977	6.89155	5.05978	4.63044	5.10756	4.27141	8.19821	0
T96_BOT_POOL_FGM	4.23191	5.33171	6.6313	7.30597	4.55067	6.73389	5.4687	0
T96_BOT_POOL_FGMFOS	5.44163	7.11879	5.16214	5.02296	5.51897	4.78472	7.27893	4.80111
T96_BOT_POOL_MCD	4.21207	7.13798	5.4024	4.54786	4.79565	4.38816	5.87952	0
T96_BOT_POOL_MCF	4.49943	5.3581	5.3581	4.72128	4.32334	0	8.4035	0

## Sheet: Table_S5
Supplementary Table S5. Total cell abundances for faecal fermentation samples from Duran bottles and the micro-Matrix bioreactor platform used as an ex vivo distal colon model. Total abundances are expressed as a logarithm of the cell counts obtained per ml of the samples from flow cytometric estimations.
# T0 (start of experiment), T24 (24hrs into the experiment), T48 (48hrs into the experiment), T72 (72hrs into the experiment), T96 (96hrs into the experiment), T168 (end point of the experiment); MM: Micro-Matrix; BOT: Duran bottles; D1, Donor 1; D2; Donor 2; D5, Donor 5; D7, Donor 7; D8, Donor 8 and POOL, Pooled FSI from eight donors. FGM, Fooks & Gibson media; FGMFOS, Fooks & Gibson media suppl…
Time#	MM_POOL_FGMFOS	MM_POOL_MCF	MM_POOL_MCD	MM_POOL_FGM	MM_D1_FGMFOS	MM_D1_MCF	MM_D1_MCD	MM_D1_FGM	MM_D2_FGMFOS	MM_D2_MCF	MM_D2_MCD	MM_D2_FGM	MM_D5_FGMFOS	MM_D5_MCF	MM_D5_MCD	MM_D5_FGM	MM_D7_FGMFOS	MM_D7_MCF	MM_D7_MCD	MM_D7_FGM	MM_D8_FGMFOS	MM_D8_MCF	MM_D8_MCD	MM_D8_FGM	BOT_POOL_FGMFOS	BOT_POOL_MCF	BOT_POOL_MCD	BOT_POOL_FGM	BOT_D1_FGMFOS	BOT_D1_MCF	BOT_D1_MCD	BOT_D1_FGM	BOT_D8_FGMFOS	BOT_D8_MCF	BOT_D8_MCD	BOT_D8_FGM
T0	7.47349	8.16741	7.67299	7.21469	7.39285	8.06571	7.38244	7.30863	7.74113	8.00152	7.81126	7.34457	7.8421	8.19913	7.78019	7.63445	7.5604	8.19247	8.10129	7.6295	7.41962	7.93626	7.48489	7.38345	7.47349	8.16741	7.67299	7.21469	7.39285	8.06571	7.38244	7.30863	7.41962	7.93626	7.48489	7.38345
T24	7.94332	7.82051	7.95239	7.66442	7.7204	7.69589	7.8176	8.07026	8	8.09105	8.21085	7.674	7.49301	8.22955	7.76977	7.5311	7.97543	8.31393	8.08552	7.65293	8.22333	7.97665	7.98638	7.62537	8.29726	8.3159	8.07851	7.33805	7.98718	8.11063	7.44285	7.61182	7.96872	8.0785	7.93042	7.34612
T48	7.49574	8.16444	7.66718	7.23493	7.61341	7.53373	7.18868	6.92337	7.42804	8.2878	7.59008	7.11688	6.92337	8.2103	8.08173	7.03672	7.43513	8.30624	8.01445	7.23642	7.89633	7.62537	7.57573	7.29782	8.4209	8.33344	7.2768	7.27136	7.73621	8.26938	8.02681	7.47366	7.91459	8.07163	8.05475	7.38175
T72	6.91939	8.21548	7.85737	5.30103	6.99331	7.72367	6.22134	5.65885	7.12882	7.92524	5.72859	5.2747	7.00038	8.37781	5.78867	5.41791	6.05285	8.28896	5.44165	5.23937	8.01721	7.7091	5.48971	5.40804	8.54883	8.38906	8.23421	6.56751						8.13197	8.13009
T96	6.52198	8.22975	8.00206	7.38632	7.39514	7.83452	7.74646	7.00513	7.19609	7.90638	7.59426	6.50315	6.53103	8.30461	8.0039	6.62258	7.65655	8.05009	7.87381	6.59882	7.40346	8.07089	7.23416	7.00771	8.3212	8.42221	8.16288	7.95766	7.58926	8.41491	7.85797	7.31374	7.7174	8.24662	8.02966	6.82779
T168	6.48422	8.15557	7.14538	6.18411	7.34234	7.28938	7.50619	6.83629	6.611	7.84786	7.38785	6.49989	6.65256	7.97631	7.82714	7.15452	7.60509	8.11611	6.96441	6.36982	6.88968	7.98981	7.34617	6.64738	NA	NA	NA	NA	NA	NA	NA	NA	NA	NA	NA	NA

## Sheet: Table_S6
Table S6. Observed features (ASVs) in rarefied data from Micro-Matrix (MM) and Duran bottles (BOT) for pooled donor frozen standardised inoculum samples.
Time points	Faecal fermentation medium	Micro-matrix pooled FSI samples (MM_POOL)		Duran bottle pooled FSI samples (BOT_POOL)
		Observed features	Number of genera blooming (>20% Relative abundance)	Observed features	Number of genera blooming (>20% Relative abundance)
T0	FGM	672	0	672	0
	FGMFOS	698	0	698	0
	MCD	692	0	692	0
	MCF	673	0	673	0
T24	FGM	382	2 (Enterococcus; Escherichia-Shigella)	441	0
	FGMFOS	406	1 (Enterococcus)	250	2 (Bifidobacterium; Megasphaera)
	MCD	343	1 (Enterococcus)	141	1 (Megasphaera)
	MCF	452	1 (Enterococcus)	283	1 (Bifidobacterium)
T48	FGM	275	2 (Enterococcus; Klebsiella)	397	1 (Megasphaera)
	FGMFOS	289	1 (Enterococcus)	144	2 (Bifidobacterium; Megasphaera)
	MCD	371	1 (Enterococcus)	135	2 (Megasphaera; Mitsuokella)
	MCF	189	1 (Bifidobacterium)	83	1 (Lactobacillus)
T72	FGM	194	2 (Enterococcus; Proteus)	222	2 (Escherichia-Shigella; Megasphaera)
	FGMFOS	273	1 (Enterococcus)	170	2 (Bifidobacterium; Megasphaera)
	MCD	380	1 (Enterococcus)	75	2 (Megasphaera; Mitsuokella)
	MCF	412	1 (Bifidobacterium)	72	1 (Lactobacillus)
T96	FGM	108	2 (Corynebacterium; Proteus)	112	2 (Escherichia-Shigella; Megasphaera)
	FGMFOS	280	1 (Enterococcus)	116	2 (Megasphaera; Mitsuokella)
	MCD	363	1 (Enterococcus)	56	2 (Megasphaera; Mitsuokella)
	MCF	271	1 (Bifidobacterium)	40	1 (Lactobacillus)
T168	FGM	137	2 (Corynebacterium; Tissierella)	NA	NA
	FGMFOS	146	1 (Anaerosalibacter)	NA	NA
	MCD	86	2 (Enterococcus; Proteus)	NA	NA
	MCF	102	2 (Anaerosalibacter; Proteus)	NA	NA

## Sheet: Table_S7
Table S7. Observed features (ASVs) in rarefied data from Micro-Matrix (MM) and Duran bottles (BOT) for individual donor FSI samples.
Time point	Faecal sample donor	Faecal fermentation medium	Micro-matrix individual FSI samples (MM_D*)		Duran bottle individual FSI samples (BOT_D*)
			Observed features	Number of genera blooming (>20% Relative abundance)	Observed features	Number of genera blooming (>20% Relative abundance)
T0	D1	FGM	277	0	277	0
		FGMFOS	238	0	238	0
		MCD	233	0	233	0
		MCF	252	0	252	0
	D2	FGM	269	0	NA	NA
		FGMFOS	243	0	NA	NA
		MCD	246	0	NA	NA
		MCF	251	0	NA	NA
	D5	FGM	326	1	NA	NA
		FGMFOS	301	1	NA	NA
		MCD	337	1	NA	NA
		MCF	313	1	NA	NA
	D7	FGM	212	0	NA	NA
		FGMFOS	195	0	NA	NA
		MCD	215	0	NA	NA
		MCF	192	0	NA	NA
	D8	FGM	334	0	334	0
		FGMFOS	297	0	297	0
		MCD	343	0	343	0
		MCF	334	0	334	0
T24	D1	FGM	185	1	224	2 (Clostridium sensu stricto;Escherichia-Shigella)
		FGMFOS	194	1	123	1 (Bifidobacterium)
		MCD	292	1	183	1 (Bifidobacterium)
		MCF	229	1	71	2 (Bifidobacterium; Lactobacillus)
	D2	FGM	210	0	NA	NA
		FGMFOS	164	1	NA	NA
		MCD	332	0	NA	NA
		MCF	249	1	NA	NA
	D5	FGM	302	0	NA	NA
		FGMFOS	315	0	NA	NA
		MCD	333	0	NA	NA
		MCF	328	0	NA	NA
	D7	FGM	215	0	NA	NA
		FGMFOS	143	1	NA	NA
		MCD	430	1	NA	NA
		MCF	208	1	NA	NA
	D8	FGM	300	0	275	0
		FGMFOS	306	0	217	1 (Bifidobacterium)
		MCD	213	0	265	2 (Bifidobacterium; Blautia)
		MCF	317	0	212	1 (Bifidobacterium)
T48	D1	FGM	162	1	147	1 (Clostridium sensu stricto)
		FGMFOS	131	1	134	1 (Bifidobacterium)
		MCD	128	0	183	1 (Bifidobacterium)
		MCF	198	1	63	1 (Lactobacillus)
	D2	FGM	146	2	NA	NA
		FGMFOS	156	2	NA	NA
		MCD	102	2	NA	NA
		MCF	226	1	NA	NA
	D5	FGM	178	1	NA	NA
		FGMFOS	241	0	NA	NA
		MCD	255	0	NA	NA
		MCF	249	0	NA	NA
	D7	FGM	148	0	NA	NA
		FGMFOS	151	1	NA	NA
		MCD	139	2	NA	NA
		MCF	148	1	NA	NA
	D8	FGM	241	1	244	0
		FGMFOS	196	1	119	2 (Bifidobacterium; Lactobacillus)
		MCD	205	2	179	1 (Megasphaera)
		MCF	178	2	174	1 (Lactobacillus)
T72	D1	FGM	276	1	NA	NA
		FGMFOS	157	1	NA	NA
		MCD	149	1	NA	NA
		MCF	83	1	NA	NA
	D2	FGM	203	1	NA	NA
		FGMFOS	108	1	NA	NA
		MCD	182	1	NA	NA
		MCF	125	1	NA	NA
	D5	FGM	358	1	NA	NA
		FGMFOS	315	0	NA	NA
		MCD	261	0	NA	NA
		MCF	310	0	NA	NA
	D7	FGM	193	1	NA	NA
		FGMFOS	127	1	NA	NA
		MCD	193	2	NA	NA
		MCF	197	1	NA	NA
	D8	FGM	298	1	NA	NA
		FGMFOS	179	1	NA	NA
		MCD	174	1	121	2 (Megasphaera; Mitsuokella)
		MCF	170	2	122	1 (Lactobacillus)
T96	D1	FGM	194	1	111	1 (Klebsiella)
		FGMFOS	131	2	79	1 (Lactobacillus)
		MCD	145	2	83	2 (Lactobacillus; Megasphaera)
		MCF	116	1	44	1 (Lactobacillus)
	D2	FGM	186	2	NA	NA
		FGMFOS	138	2	NA	NA
		MCD	143	2	NA	NA
		MCF	123	1	NA	NA
	D5	FGM	256	1	NA	NA
		FGMFOS	209	0	NA	NA
		MCD	277	0	NA	NA
		MCF	262	0	NA	NA
	D7	FGM	218	1	NA	NA
		FGMFOS	100	1	NA	NA
		MCD	151	1	NA	NA
		MCF	100	1	NA	NA
	D8	FGM	178	1	216	1 (Escherichia-Shigella)
		FGMFOS	166	1	83	1 (Lactobacillus)
		MCD	197	1	116	2 (Lactobacillus; Megasphaera)
		MCF	152	2	62	1 (Lactobacillus)
T168	D1	FGM	182	1	NA	NA
		FGMFOS	87	2	NA	NA
		MCD	100	1	NA	NA
		MCF	94	1	NA	NA
	D2	FGM	149	1	NA	NA
		FGMFOS	88	1	NA	NA
		MCD	110	1	NA	NA
		MCF	70	3	NA	NA
	D5	FGM	149	1	NA	NA
		FGMFOS	159	2	NA	NA
		MCD	134	1	NA	NA
		MCF	80	2	NA	NA
	D7	FGM	151	1	NA	NA
		FGMFOS	102	1	NA	NA
		MCD	128	0	NA	NA
		MCF	57	2	NA	NA
	D8	FGM	189	0	NA	NA
		FGMFOS	131	2	NA	NA
		MCD	135	1	NA	NA
		MCF	86	2	NA	NA
